# Supplementary material for: Diaminoquinazoline MMV675968 from Pathogen Box inhibits Acinetobacter baumannii growth through targeting of dihydrofolate reductase
Source: Sci Rep. 2019 Oct 30;9:15625. doi: 10.1038/s41598-019-52176-8 (PMC6821926; doi:10.1038/s41598-019-52176-8)
Supplement: Supplementary file 2 — Supplementary Information [file 41598_2019_52176_MOESM2_ESM.xlsx]

## Sheet: All by position
Table S1. Growth inhibitory activity of Pathogen Box compounds against A. baumannii Mahidol and Naval-81 strains. Mean ± standard deviation (SD) from at least three independent experiments are shown.
Number	Rack	Position	Ab Naval-81 Percent growth Ave	SD	Ab Mahidol Percent growth Ave	SD	COMPOUND ID	DISEASE SET	TRIVIAL NAME	Total Molecular Weight	Molecular Weight Parent molecule	Molecular Formula	Salt name	Salt coefficient	cLogP	SMILES
1	PathogenBox_PlateA	A02	86.78	16.351	95.9683	14.8255	MMV010764	MALARIA		320.437	320.437	C14H16N4OS2			2.5419	C(Nc1nn2c(cnc2s1)c3cccs3)C4CCOCC4
2	PathogenBox_PlateA	A03	91.0238	17.09	105.558	11.0672	MMV688472	TOXOPLASMOSIS		393.823	393.823	C21H16N3O3Cl			4.0012	CC(Oc1cccc(Cl)c1)C(=O)Nc1ccc2oc(nc2c1)-c1ccncc1
3	PathogenBox_PlateA	A04	95.9857	5.55678	104.859	17.3662	MMV688416	DENGUE		456.988	456.988	C23H25N4O2ClS			5.9284	CC(C)(C)OC(=O)N1CCN(CC1)c2nccc(n2)c3ccc(s3)c4ccc(Cl)cc4
4	PathogenBox_PlateA	A05	92.81	15.3208	107.468	10.7858	MMV689758	REFERENCE COMPOUNDS	Bedaquiline	669.555	555.505	C32H31N2O2Br	Fumarate	1	7.1699	COc1nc2ccc(Br)cc2cc1[C@@H](c3ccccc3)[C@@](O)(CCN(C)C)c4cccc5ccccc45
5	PathogenBox_PlateA	A06	88.0923	2.40552	101.614	10.8776	MMV688796	KINETOPLASTIDS		354.378	354.378	C19H19N4O2F			3.1351	Fc1ccc(cc1)c2oc(cc2)C(=O)NCc3nnc4CCCCCn34
6	PathogenBox_PlateA	A07	73.2304	9.03327	107.702	12.4312	MMV676526	TUBERCULOSIS		385.816	385.816	C21H17NO3ClF			5.0331	COc1ccc(cc1)c2cc(NC(=O)c3ccc(F)cc3Cl)ccc2OC
7	PathogenBox_PlateA	A08	81.5571	5.93129	89.0119	39.4222	MMV688553	TUBERCULOSIS		343.377	343.377	C18H21N3O4			1.8108	O=C(NCc1cocc1)N2CCN(Cc3ccc4OCOc4c3)CC2
8	PathogenBox_PlateA	A09	80.7431	11.1468	91.0005	17.5212	MMV676501	TUBERCULOSIS		346.212	346.212	C11H5N3O2Cl2S2			4.5132	Clc1ccc(s1)C(=O)Nc2oc(nn2)c3ccc(Cl)s3
9	PathogenBox_PlateA	A10	86.0464	10.6544	105.746	12.8811	MMV676449	TUBERCULOSIS		344.835	344.835	C19H21N2O2Cl			3.6982	CCc1nc2ccccc2n1CC(O)COc3cc(C)ccc3Cl
10	PathogenBox_PlateA	A11	83.2512	4.0108	108.514	4.81379	MMV676412	TUBERCULOSIS		344.772	344.772	C16H9N2O3ClS			3.1732	Clc1ccc(cc1)S(=O)(=O)c2oc(nc2C#N)c3ccccc3
11	PathogenBox_PlateA	B02	89.0661	9.88037	92.2592	11.7688	MMV1110498	WOLBACHIA LF		327.306	327.306	C15H16N3O2F3			2.3267	FC(F)(F)C1=C(C(N2CCCCC2)=O)N(C=CC=C3OC)C3=N1
12	PathogenBox_PlateA	B03	83.8418	29.3847	103.326	16.2393	MMV000907	MALARIA		457.285	231.254	C11H13N5O	Trifluoroacetate	2	0.5722	COc1cccc2c(C)nc(N=C(N)N)nc12
13	PathogenBox_PlateA	B04	93.2674	8.88758	77.6081	36.4854	MMV688889	TUBERCULOSIS		349.817	349.817	C19H16N5Cl			3.4621	Clc1ccc(CCNc2cc(nc3ncnn23)c4ccccc4)cc1
14	PathogenBox_PlateA	B05	75.8186	25.9219	100.875	12.3068	MMV688776	KINETOPLASTIDS		313.781	313.781	C17H16N3OCl			3.8977	Cc1nn2C(=O)C3=C(CCCC3)Nc2c1c4ccc(Cl)cc4
15	PathogenBox_PlateA	B06	89.0022	2.87478	71.2045	32.0548	MMV688934	KINETOPLASTIDS	Tolfenpyrad	383.871	383.871	C21H22N3O2Cl			3.7918	CCc1nn(C)c(C(=O)NCc2ccc(Oc3ccc(C)cc3)cc2)c1Cl
16	PathogenBox_PlateA	B07	84.544	10.0286	83.8841	39.9706	MMV676389	TUBERCULOSIS		368.43	368.43	C20H24N4O3			2.1312	O=C(N1CCN(Cc2ccc3OCOc3c2)CC1)c4[nH]nc5CCCCc45
17	PathogenBox_PlateA	B08	86.0301	23.7503	88.3222	43.0638	MMV676603	TUBERCULOSIS		431.386	431.386	C17H16N3O5F3S			1.2897	CC1COC2(CCN(CC2)C3=NC(=O)c4cc(cc(c4S3)[N+](=O)[O-])C(F)(F)F)O1
18	PathogenBox_PlateA	B09	90.4587	9.03219	108.227	11.433	MMV676401	TUBERCULOSIS		308.378	308.378	C18H20N4O			3.221	C(Nc1nc(nc2ccccc12)N3CCCCC3)c4occc4
19	PathogenBox_PlateA	B10	57.56	23.3502	62.9156	41.5038	MMV102872	TUBERCULOSIS		367.714	367.714	C16H9N3O2ClF3			4.456	FC(F)(F)c1cccc(c1)C(=O)Nc2oc(nn2)c3ccc(Cl)cc3
20	PathogenBox_PlateA	B11	84.155	17.5254	104.495	7.02667	MMV676477	TUBERCULOSIS		383.467	383.467	C19H21N5O2S			3.2764	CCC1=C(C)N=C(NC1=O)n2nc(C)cc2NC(=O)c3ccccc3SC
21	PathogenBox_PlateA	C02	83.3625	26.928	80.4299	25.5169	MMV084603	MALARIA		377.51	377.51	C22H23N3OS			3.5308	O=C1N(Cc2cc3ccccc3s2)CC4CN(Cc5ccccc5)CCN14
22	PathogenBox_PlateA	C03	102.021	30.2723	93.3293	4.97928	MMV688548	TOXOPLASMOSIS		267.329	267.329	C15H17N5			2.0496	CC(C)(C)n1nc(-c2ccccc2)c2c(N)ncnc12
23	PathogenBox_PlateA	C04	79.0913	12.6622	55.3029	44.8528	MMV688888	TUBERCULOSIS		349.405	349.405	C20H20N5F			2.7193	CN1CCN(CC1)c2cc(nc(n2)c3ccncc3)c4ccc(F)cc4
24	PathogenBox_PlateA	C05	98.5703	26.0895	95.1074	9.83385	MMV690028	KINETOPLASTIDS		546.661	546.661	C30H38N6O4			5.048	COC1=C(OCCCCOC2=CC=C(C3=NNN=N3)C=C2)C=C(C4=NN(C5CCCCCC5)C(C4(C)C)=O)C=C1
25	PathogenBox_PlateA	C06	52.533	23.8392	90.6176	14.0547	MMV688943	KINETOPLASTIDS	Difenoconazol	406.263	406.263	C19H17N3O3Cl2			3.5513	CC1COC(Cn2cncn2)(O1)c3ccc(Oc4ccc(Cl)cc4)cc3Cl
26	PathogenBox_PlateA	C07	90.2714	16.1817	95.0614	6.89175	MMV053220	TUBERCULOSIS		252.273	252.273	C15H12N2O2			1.8166	NC(=O)COc1ccc(cc1)c2ccc(cc2)C#N
27	PathogenBox_PlateA	C08	92.3741	8.29036	84.797	31.798	MMV676584	TUBERCULOSIS		314.786	314.786	C12H8N2OClFS2			2.9308	Fc1ccc2c(Cl)c(sc2c1)C(=O)NC3=NCCS3
28	PathogenBox_PlateA	C09	79.8981	9.27647	80.8625	29.5007	MMV676439	TUBERCULOSIS		302.822	302.822	C16H15N2ClS			3.664	Cc1ccc2nc(Cl)c(CNCc3cccs3)cc2c1
29	PathogenBox_PlateA	C10	111.85	53.3557	77.7745	33.4592	MMV676395	TUBERCULOSIS		307.303	307.303	C17H13N3O3			0.9946	OC1=C(C(=O)Nc2cccnc2)C(=O)N3CCc4cccc1c34
30	PathogenBox_PlateA	C11	95.8651	13.5958	104.486	14.881	MMV676379	TUBERCULOSIS		321.166	321.166	C15H13O3Br			3.2047	COc1cccc(OCC(=O)c2ccc(Br)cc2)c1
31	PathogenBox_PlateA	D02	63.1823	21.0238	92.3396	14.9419	MMV687762	KINETOPLASTIDS		320.385	320.385	C20H20N2O2			3.7258	C1CC(CCO1)c2cc(n[nH]2)c3ccc(Oc4ccccc4)cc3
32	PathogenBox_PlateA	D03	89.3556	0.398263	72.7603	27.5995	MMV1028806	MALARIA		339.392	339.392	C18H14N3OFS			3.9922	Fc1ccccc1C2CC2C(=O)Nc3nc(cs3)c4ccccn4
33	PathogenBox_PlateA	D04	100.031	29.2703	79.08	21.6057	MMV661713	TUBERCULOSIS		435.334	435.334	C21H19N6Br			3.3044	Brc1cncc(c1)c2cc(NCCCn3ccnc3)nc(n2)c4ccccc4
34	PathogenBox_PlateA	D05	96.45	21.435	92.6673	7.70192	MMV688793	KINETOPLASTIDS		337.372	337.372	C19H19N3O3			3.0557	Cc1onc(C)c1COc2cccc(c2)C(=O)Nc3ncccc3C
35	PathogenBox_PlateA	D06	113.181	32.3209	95.2999	11.452	MMV688942	KINETOPLASTIDS	Bitertanol	337.416	337.416	C20H23N3O2			3.7417	CC(C)(C)C(O)C(Oc1ccc(cc1)c2ccccc2)n3cncn3
36	PathogenBox_PlateA	D07	97.8262	9.4871	60.2008	38.9829	MMV688554	TUBERCULOSIS		321.395	321.395	C15H19N3O3S			1.9636	CNc1snc(C)c1C(=O)NCCOc2ccc(OC)cc2
37	PathogenBox_PlateA	D08	88.1912	9.7103	90.2686	12.4719	MMV676555	TUBERCULOSIS		283.755	283.755	C16H14N3Cl			3.4446	Cc1nnc(NCc2cccc(Cl)c2)c3ccccc13
38	PathogenBox_PlateA	D09	70.6683	19.5519	101.674	10.9236	MMV676383	TUBERCULOSIS		319.402	319.402	C14H13N3O2S2			3.7599	CCC(Sc1oc2ccccc2n1)C(=O)Nc3nccs3
39	PathogenBox_PlateA	D10	86.9918	1.59132	83.8422	20.2844	MMV676444	TUBERCULOSIS		345.436	345.436	C19H27N3O3			2.8137	O=C(NC1CCCCC1)N2CCN(Cc3ccc4OCOc4c3)CC2
40	PathogenBox_PlateA	D11	91.6037	6.29323	84.6762	26.1892	MMV676409	TUBERCULOSIS		329.349	329.349	C16H12N3O2FS			2.9484	Fc1cccc(OCC(=O)Nc2nc(cs2)c3ccccn3)c1
41	PathogenBox_PlateA	E02	87.1531	4.82556	86.9446	14.3047	MMV688514	KINETOPLASTIDS		263.294	263.294	C16H13N3O			2.2586	NC(=N)c1ccc(cc1)c2cc(on2)c3ccccc3
42	PathogenBox_PlateA	E03	75.4698	23.1973	86.3111	7.77517	MMV676350	MALARIA		345.846	345.846	C17H16N3OClS			3.526	Cc1cnc(CCNC(=O)c2cc(cs2)c3ccc(Cl)cc3)[nH]1
43	PathogenBox_PlateA	E04	84.0453	5.95654	53.7649	28.6296	MMV553002	TUBERCULOSIS		239.249	239.249	C10H9NO4S			-0.3113	CS(=O)(=O)CC1=Nc2ccccc2OC1=O
44	PathogenBox_PlateA	E05	95.2597	4.77219	77.9491	25.6639	MMV688797	KINETOPLASTIDS		331.385	331.385	C18H22N3O2F			3.3262	CC1CCCCN1C(=O)NCCc2coc(n2)c3ccc(F)cc3
45	PathogenBox_PlateA	E06	98.2496	21.89	62.2464	40.3897	MMV688756	TUBERCULOSIS	Sutezolid	353.412	353.412	C16H20N3O3FS			0.9272	CC(=O)NC[C@H]1CN(C(=O)O1)c2ccc(N3CCSCC3)c(F)c2
46	PathogenBox_PlateA	E07	106.496	31.3294	79.9192	42.7948	MMV090930	TUBERCULOSIS		375.425	375.425	C16H13N3O4S2			2.8933	CCOC(=O)NC(=O)c1ccsc1NC(=O)c2nc3ccccc3s2
47	PathogenBox_PlateA	E08	83.9941	8.70848	102.407	9.75947	MMV676431	TUBERCULOSIS		317.767	317.767	C17H16NO3Cl			3.7535	Cc1ccc(NC(=O)CC2COc3ccccc3O2)cc1Cl
48	PathogenBox_PlateA	E09	94.8737	27.8242	75.4527	39.6941	MMV676571	TUBERCULOSIS		433.432	433.432	C24H20N3O4F			4.3386	COc1ccc(cc1OC)c2onc(n2)c3cccc(NC(=O)Cc4ccc(F)cc4)c3
49	PathogenBox_PlateA	E10	77.8632	14.7874	89.3429	26.3227	MMV676445	TUBERCULOSIS		281.352	281.352	C17H19N3O			2.7113	CCCn1c(CNc2ccccc2O)nc3ccccc13
50	PathogenBox_PlateA	E11	92.8292	9.68129	102.438	27.7721	MMV676589	TUBERCULOSIS		365.426	365.426	C21H23N3O3			4.31	O=C(CCC1CCCCC1)Nc2cccc(c2)c3oc(nn3)c4occc4
51	PathogenBox_PlateA	F02	85.8899	4.7819	85.9326	12.2786	MMV026020	MALARIA		420.487	420.487	C23H20N2O4S			3.239	CS(=O)(=O)c1cccc(c1)c2cnc3[nH]cc(c4ccc(CCC(=O)O)cc4)c3c2
52	PathogenBox_PlateA	F03	100.875	8.78013	86.8853	14.958	MMV688471	TOXOPLASMOSIS		343.379	343.379	C21H17N3O2			3.8866	CC(C(=O)Nc1ccc2oc(nc2c1)-c1ccncc1)c1ccccc1
53	PathogenBox_PlateA	F04	88.3288	14.8394	77.6155	27.448	MMV676388	TUBERCULOSIS		330.362	330.362	C15H14N4O3S			1.2165	COc1cccc(c1)n2nnnc2S(=O)(=O)Cc3ccccc3
54	PathogenBox_PlateA	F05	83.6566	26.1611	95.9452	8.05703	MMV202553	KINETOPLASTIDS		269.304	269.304	C15H15N3O2			2.3157	CCC(=O)Nc1ccccc1C(=O)Nc2ccccn2
55	PathogenBox_PlateA	F06	75.9932	12.903	90.4153	18.5212	MMV688936	TUBERCULOSIS		386.855	386.855	C18H15N4O2ClS			3.7457	Clc1cccc2sc(nc12)N(CCCn3ccnc3)C(=O)c4occc4
56	PathogenBox_PlateA	F07	100.472	12.7536	92.0347	5.28366	MMV676476	TUBERCULOSIS		380.434	380.434	C23H24O5			4.0281	CC1=C(CCC(=O)O)C(=O)Oc2c(C)c(OCc3cc(C)cc(C)c3)ccc12
57	PathogenBox_PlateA	F08	75.21	22.0535	94.3502	17.247	MMV676377	TUBERCULOSIS		318.126	318.126	C13H8N3O2Br			2.5447	Brc1c(nc2ncccn12)c3ccc4OCOc4c3
58	PathogenBox_PlateA	F09	92.6611	5.66782	107.257	19.0306	MMV676406	TUBERCULOSIS		475.606	475.606	C26H29N5O2S			3.0871	CC(C)n1ncc2c(cc(nc12)c3ccccc3)C(=O)NCC(N4CCOCC4)c5cccs5
59	PathogenBox_PlateA	F10	101.065	28.6221	111.158	9.78223	MMV676461	TUBERCULOSIS		357.427	357.427	C18H19N3O3S			4.4718	CCOC(=O)c1cc(on1)c2csc(Nc3c(C)cc(C)cc3C)n2
60	PathogenBox_PlateA	F11	84.8611	19.2773	86.3939	35.2537	MMV676509	TUBERCULOSIS		376.836	376.836	C22H17N2O2Cl			5.4099	Cc1ccc2oc(nc2c1)c3cc(NC(=O)Cc4ccccc4)ccc3Cl
61	PathogenBox_PlateA	G02	80.3292	12.763	73.9384	33.8362	MMV688470	TOXOPLASMOSIS		464.583	464.583	C24H28N6O2S			3.1154	CS(=O)(=O)N1CCC(CCn2nc(Cc3cccc4ccccc34)c3c(N)ncnc23)CC1
62	PathogenBox_PlateA	G03	99.1334	18.4305	65.1188	22.723	MMV688704	TOXOPLASMOSIS		391.294	391.294	C19H20N4OCl2			4.7676	Cc1cc2nc(NC(=O)C(C)(C)C)nc(Cl)c2n1Cc1ccc(Cl)cc1
63	PathogenBox_PlateA	G04	82.1432	17.3673	91.0375	12.519	MMV188296	KINETOPLASTIDS		312.344	312.344	C18H17N2O2F			2.2949	CNC(=O)C1Cc2ccccc2N1C(=O)Cc3ccc(F)cc3
64	PathogenBox_PlateA	G05	108.657	38.4413	92.6805	40.7375	MMV688958	KINETOPLASTIDS		308.397	308.397	C18H16N2OS			3.6557	O=C(NCCc1csc(n1)c2ccccc2)c3ccccc3
65	PathogenBox_PlateA	G06	82.2603	13.2461	91.7807	43.3028	MMV063404	TUBERCULOSIS		345.874	345.874	C19H24N3OCl			3.5172	Cc1nn(Cc2ccccc2)c(Cl)c1C(=O)NC3CCCCCC3
66	PathogenBox_PlateA	G07	84.2358	22.5778	59.0749	10.1913	MMV676558	TUBERCULOSIS		371.455	371.455	C22H17N3OS			5.5246	CC1=NN(C(=O)C1Cc2cccc3ccccc23)c4nc5ccccc5s4
67	PathogenBox_PlateA	G08	88.2525	17.2769	107.216	18.8804	MMV688555	TUBERCULOSIS		339.84	339.84	C15H18N3O2ClS			2.4307	Clc1ccc(CN2CCN(CC2)C(=O)NCc3occc3)s1
68	PathogenBox_PlateA	G09	80.4702	33.0779	105.103	22.6385	MMV676597	TUBERCULOSIS		343.423	343.423	C18H25N5O2			3.7724	CCCn1nnc(NC(=O)COc2ccc(cc2)C3CCCCC3)n1
69	PathogenBox_PlateA	G10	104.243	34.9558	106.486	16.0457	MMV676588	TUBERCULOSIS		258.382	258.382	C15H18N2S			3.4666	Nc1c2CCCCc2nc3sc4CCCCc4c13
70	PathogenBox_PlateA	G11	87.4423	17.7022	100.577	12.9184	MMV676554	TUBERCULOSIS		335.357	335.357	C19H17N3O3			3.2723	COc1ccc(Nc2ccccc2NC(=O)c3ccc(O)nc3)cc1
71	PathogenBox_PlateA	H02	88.2456	1.90211	78.4964	16.0281	MMV688350	DENGUE		465.497	465.497	C24H20N3O4FS			3.0515	COC(=O)c1ccc(F)cc1NS(=O)(=O)c2cccc(c2)c3cnn(Cc4ccccc4)c3
72	PathogenBox_PlateA	H03	93.6354	13.2959	98.5664	8.04016	MMV688360	KINETOPLASTIDS		421.532	421.532	C25H31N3O3			3.919	COc1ccc(cc1OCc2ccccn2)C3=NN(C4CCCCCC4)C(=O)C3(C)C
73	PathogenBox_PlateA	H04	91.6648	0.478263	85.132	14.9301	MMV099637	KINETOPLASTIDS		297.333	297.333	C17H16N3OF			2.9367	Cc1nn2c(O)c3CCCCc3nc2c1c4ccc(F)cc4
74	PathogenBox_PlateA	H05	88.7181	7.02208	98.1475	9.89274	MMV688798	KINETOPLASTIDS		365.445	365.445	C21H19NO3S			3.4766	CS(=O)(=O)c1ccccc1C(=O)N(Cc2ccccc2)c3ccccc3
75	PathogenBox_PlateA	H06	87.4897	5.7591	88.0355	31.6101	MMV676539	TUBERCULOSIS		332.353	332.353	C20H16N2O3			2.5026	O=C(NCCc1c[nH]c2ccccc12)C3=Cc4ccccc4OC3=O
76	PathogenBox_PlateA	H07	92.7223	7.39262	100.511	12.0953	MMV202458	TUBERCULOSIS		319.788	319.788	C17H18NO3Cl			3.6212	COc1ccc(OC(C)C(=O)Nc2ccc(Cl)cc2C)cc1
77	PathogenBox_PlateA	H08	79.9512	15.7793	105.435	17.6254	MMV676474	TUBERCULOSIS		336.427	336.427	C21H24N2O2			4.5058	COc1ccccc1OCCCCn2c(nc3ccccc23)C4CC4
78	PathogenBox_PlateA	H09	93.3422	14.3835	111.202	18.2987	MMV461553	TUBERCULOSIS		419.368	419.368	C18H14NO3F5S			4.7791	COC(=O)c1c2CCCCCc2sc1NC(=O)c3c(F)c(F)c(F)c(F)c3F
79	PathogenBox_PlateA	H10	78.1034	13.6718	106.667	15.2164	MMV676520	TUBERCULOSIS		364.394	364.394	C21H20N2O4			3.4784	O=C(N1CCN(Cc2ccc3OCOc3c2)CC1)c4oc5ccccc5c4
80	PathogenBox_PlateA	H11	84.2239	19.0076	112.599	14.7449	MMV676512	TUBERCULOSIS		347.394	347.394	C18H13N5OS			2.9493	O=C(Nc1nc(cs1)c2ccccn2)c3cncn3c4ccccc4
81	PathogenBox_PlateB	A02	86.1736	8.13432	75.6654	39.4646	MMV676480	ONCHOCERCIASIS		474.528	474.528	C26H22N2O5S			3.4297	COC(=O)c1c2CCN(Cc3ccccc3)Cc2sc1NC(=O)C4=Cc5ccccc5OC4=O
82	PathogenBox_PlateB	A03	93.8523	12.0109	103.232	13.2268	MMV652003	KINETOPLASTIDS		321.062	321.062	C15H11NO3BF3			2.6184	OB1OCc2ccc(NC(=O)c3ccccc3C(F)(F)F)cc12
83	PathogenBox_PlateB	A04	66.9357	31.8812	60.2217	52.4008	MMV000062	REFERENCE COMPOUNDS	Pentamidine	592.687	340.427	C19H24N4O2	Isethionic Acid	2	1.7544	NC(=N)c1ccc(OCCCCCOc2ccc(cc2)C(=N)N)cc1
84	PathogenBox_PlateB	A05	75.2485	65.3118	131.164	28.7534	MMV006372	MALARIA		269.35	269.35	C15H19N5			1.6173	CN(C)CCNc1ncnc2c3cc(C)ccc3[nH]c12
85	PathogenBox_PlateB	A06	85.9849	0.334327	77.3328	56.6717	MMV688854	CRYPTOSPORIDIOSIS		452.979	416.519	C24H28N6O	Hydrochloride	1	3.259	CCOc1ccc2cc(ccc2c1)c3nn(CC4CCN(C)CC4)c5ncnc(N)c35
86	PathogenBox_PlateB	A07	75.1226	5.91868	69.8354	22.2861	MMV011903	MALARIA		374.404	374.404	C20H18N6O2			2.8797	Cc1ccc(NC(=O)c2nc[nH]c2C(=O)Nc3nc4ccccc4[nH]3)c(C)c1
87	PathogenBox_PlateB	A08	89.4645	10.6368	117.994	25.5041	MMV020591	MALARIA		385.467	385.467	C24H23N3O2			3.9509	CC(C)C(NC(=O)Cc1cccc2ccccc12)C(=O)Nc3cccc(c3)C#N
88	PathogenBox_PlateB	A09	80.7367	2.73612	123.008	30.5723	MMV020623	MALARIA		414.509	414.509	C25H26N4O2			4.544	Cc1onc(C)c1C(=O)N2CCCC(C2)c3[nH]c4c(C)cccc4c3c5ccncc5
89	PathogenBox_PlateB	A10	81.2078	0.70011	103.567	36.7444	MMV020512	MALARIA		415.493	415.493	C25H25N3O3			3.7633	Cc1ccc(Oc2ccc(NC(=O)CNc3ccccc3N4CCCC4=O)cc2)cc1
90	PathogenBox_PlateB	A11	70.2521	19.3939	142.832	35.9543	MMV688761	SCHISTOSOMIASIS		461.511	461.511	C20H19N3O6S2			2.2391	CS(=O)(=O)c1ccc(cc1[N+](=O)[O-])C(=O)N(CC2CCCO2)c3nc4ccccc4s3
91	PathogenBox_PlateB	B02	103.403	31.8551	81.1799	74.9526	MMV012074	TUBERCULOSIS		299.761	299.761	C16H14N3OCl			2.5169	Cc1nc2ccccn2c1C(=O)NCc3ccc(Cl)cc3
92	PathogenBox_PlateB	B03	80.514	12.1872	100.216	43.1906	MMV676604	KINETOPLASTIDS		371.457	371.457	C18H21N5O2S			2.1093	CC(C)n1c(C)ncc1c2ccnc(Nc3ccc(cc3)S(=O)(=O)C)n2
93	PathogenBox_PlateB	B04	114.229	45.6498	59.7006	29.3682	MMV002529	REFERENCE COMPOUNDS	Praziquantel	312.413	312.413	C19H24N2O2			2.5396	O=C(C1CCCCC1)N2CC3N(CCc4ccccc34)C(=O)C2
94	PathogenBox_PlateB	B05	84.9282	14.4368	85.8072	34.4101	MMV687776	LYMPHATIC FILARIASIS		609.204	609.204	C28H23N2O4BCl2F4			7.7063	Cc1cc(ccc1C(=O)NCc2ccc3B(O)OC(C)(C)c3c2)C4=NOC(C4)(c5cc(Cl)c(F)c(Cl)c5)C(F)(F)F
95	PathogenBox_PlateB	B06	117.967	45.2746	40.5354	34.3469	MMV687800	REFERENCE COMPOUNDS	Clofazimine	473.396	473.396	C27H22N4Cl2			6.2781	CC(C)N=C1C=C2N(c3ccc(Cl)cc3)c4ccccc4N=C2C=C1Nc5ccc(Cl)cc5
96	PathogenBox_PlateB	B07	78.8279	12.4281	99.9025	41.3035	MMV020982	MALARIA		374.444	374.444	C22H22N4O2			3.5347	CC(C)(C)c1cc(cc(c1)C(=O)Nc2cccnc2)C(=O)Nc3cccnc3
97	PathogenBox_PlateB	B08	104.96	42.7445	81.78	24.4994	MMV020120	MALARIA		354.538	354.538	C23H34N2O			3.7406	CC1CC1C(=O)NC2CCN(CC3(CCCCC3)c4ccccc4)CC2
98	PathogenBox_PlateB	B09	84.8854	15.385	83.6121	45.8964	MMV676605	MALARIA		421.494	421.494	C26H23N5O			4.0356	C[C@@]1(O)C[C@@H](C1)c2nc(c3ccc4ccc(nc4c3)c5ccccc5)c6c(N)nccn26
99	PathogenBox_PlateB	B10	85.8221	12.2136	70.4978	23.5339	MMV007638	MALARIA		416.518	416.518	C20H20N2O4S2			3.6826	CCOc1ccc(cc1)c2nc(NC(=O)CS(=O)(=O)c3ccccc3)sc2C
100	PathogenBox_PlateB	B11	85.939	20.5774	125.178	16.7806	MMV021057	MALARIA	Azoxystrobin	403.394	403.394	C22H17N3O5			2.9412	CO\C=C(\C(=O)OC)/c1ccccc1Oc2cc(Oc3ccccc3C#N)ncn2
101	PathogenBox_PlateB	C02	86.6281	9.37674	79.7261	73.3545	MMV690027	KINETOPLASTIDS		584.708	584.708	C33H40N6O4			5.4432	COC1=C(OCCCCOC2=CC=C(C3=NNN=N3)C=C2)C=C(C([C@@H]4[C@H]5CC=CC4)=NN(C6CCCCCC6)C5=O)C=C1
102	PathogenBox_PlateB	C03	80.7083	11.361	64.0962	33.7514	MMV676600	KINETOPLASTIDS		474.555	474.555	C26H30N6O3			0.7341	CO[C@@H](C(=O)N1Cc2[nH]nc(NC(=O)c3ccc(cc3)N4CCN(C)CC4)c2C1)c5ccccc5
103	PathogenBox_PlateB	C04	82.5988	36.3758	83.1461	31.7246	MMV676382	SCHISTOSOMIASIS		377.443	377.443	C20H23N7O			1.683	Cn1ncc2c(nc(NCCc3c[nH]c4ccccc34)nc12)N1CCOCC1
104	PathogenBox_PlateB	C05	98.8459	31.9383	91.5774	38.9054	MMV001625	REFERENCE COMPOUNDS	alpha-Difluoromethylornithine	236.6	182.17	C6H12N2O2F2	Hydrochloride hydrate	1	-4.9852	NCCCC(N)(C(F)F)C(=O)O
105	PathogenBox_PlateB	C06	80.9376	15.9708	57.3634	31.0304	MMV001493	ONCHOCERCIASIS	Isradipine	371.387	371.387	C19H21N3O5			3.192	COC(=O)C1=C(C)NC(=C(C1c2cccc3nonc23)C(=O)OC(C)C)C
106	PathogenBox_PlateB	C07	102.561	38.2389	70.2496	19.2316	MMV020136	MALARIA		366.462	366.462	C15H18N4O3S2			0.9629	CNC(=O)c1cc(cs1)S(=O)(=O)N2CCN(CC2)c3ccccn3
107	PathogenBox_PlateB	C08	104.4	34.6986	46.1412	42.9801	MMV020710	MALARIA		399.838	399.838	C19H18N5O3Cl			1.9842	COc1ccc(Cl)cc1NC(=O)CN(C)C(=O)c2cnn(n2)c3ccccc3
108	PathogenBox_PlateB	C09	106.808	48.9724	101.519	9.14169	MMV020517	MALARIA		364.449	364.449	C21H24N4O2			3.0159	COc1ccccc1CNC(=O)c2cc(nc3c2cnn3C(C)C)C4CC4
109	PathogenBox_PlateB	C10	110.908	58.2804	89.7099	23.5729	MMV019721	MALARIA		437.968	437.968	C19H20N3O3ClS2			3.7954	CCN(CC)S(=O)(=O)c1ccc(Cl)c(c1)C(=O)Nc2ccc3nc(C)sc3c2
110	PathogenBox_PlateB	C11	59.3812	54.8209	99.9818	25.8045	MMV688763	SCHISTOSOMIASIS		351.834	351.834	C13H10N5OClS2			2.875	CNc1nnc(SC2=C(Cl)C(=O)N(N=C2)c3ccccc3)s1
111	PathogenBox_PlateB	D02	97.7371	23.2763	42.9351	44.713	MMV020537	MALARIA		334.825	334.825	C16H15N2O2ClS			3.8936	Clc1ccc2OCCN(c3ccc(s3)C(=O)NC4CC4)c2c1
112	PathogenBox_PlateB	D03	90.4263	21.8709	77.3353	29.2511	MMV637953	REFERENCE COMPOUNDS	Suramin	1435.28	1297.28	C51H40N6O23S6	Sodium	6	-2.9082	Cc1ccc(cc1NC(=O)c2cccc(NC(=O)Nc3cccc(c3)C(=O)Nc4cc(ccc4C)C(=O)Nc5ccc(c6cc(cc(c56)S(=O)(=O)O)S(=O)(=O)O)S(=O)(=O)O)c2)C(=O)Nc7ccc(c8cc(cc(c78)S(=O)(=O)O)S(=O)(=O)O)S(=O)(=O)O
113	PathogenBox_PlateB	D04	128.161	60.7352	69.0086	21.317	MMV676536	SCHISTOSOMIASIS		373.492	373.492	C18H19N3O2S2			3.0459	COCC(C)NC(=O)CSc1ncnc2sc(cc12)-c1ccccc1
114	PathogenBox_PlateB	D05	75.5443	40.4098	88.7648	24.3768	MMV000063	REFERENCE COMPOUNDS	Sitamaquine	515.71	343.515	C21H33N3O	Tosic Acid	1	4.2265	CCN(CC)CCCCCCNc1cc(OC)cc2c(C)ccnc12
115	PathogenBox_PlateB	D06	90.1955	19.2869	76.7394	38.1836	MMV689255	CRYPTOSPORIDIOSIS	D-Eritadenine	253.215	253.215	C9H11N5O4			-2.5397	Nc1ncnc2c1ncn2C[C@@H](O)[C@@H](O)C(=O)O
116	PathogenBox_PlateB	D07	83.3884	30.9558	79.2041	8.05451	MMV019838	MALARIA		412.293	412.293	C18H10N4OF6			3.934	FC(F)(F)c1cc(cc(c1)C(F)(F)F)C(=O)Nc2ccnc(n2)c3cccnc3
117	PathogenBox_PlateB	D08	108.171	33.2738	79.53	29.7883	MMV020520	MALARIA		417.509	417.509	C25H27N3O3			3.4132	Cc1cc2ccccc2n1CC(=O)N3CC(Oc4ccccc34)C(=O)N5CCCCC5
118	PathogenBox_PlateB	D09	95.4296	23.736	98.3268	19.9785	MMV019234	MALARIA		382.438	382.438	C20H18N2O4S			3.5875	COc1ccc(cc1OC)C2CC(=NN2C(=O)c3occc3)c4cccs4
119	PathogenBox_PlateB	D10	89.8158	6.079	112.762	29.8134	MMV016136	MALARIA		349.825	349.825	C19H16N5Cl			3.5042	Cc1cc(Nc2ccncc2)n3nc(C)c(c4ccccc4Cl)c3n1
120	PathogenBox_PlateB	D11	109.197	31.8074	105.567	25.9649	MMV688762	SCHISTOSOMIASIS		353.46	353.46	C24H23N3			4.632	C1CCN(C1)C(c2ccccn2)c3c([nH]c4ccccc34)c5ccccc5
121	PathogenBox_PlateB	E02	105.42	29.8443	46.4496	46.7536	MMV676386	TUBERCULOSIS		335.357	335.357	C19H17N3O3			3.0336	Cc1cccc(Cn2ccc(NC(=O)c3ccc4OCOc4c3)n2)c1
122	PathogenBox_PlateB	E03	114.972	41.9836	87.8504	38.2024	MMV688773	REFERENCE COMPOUNDS	Benznidazole	260.249	260.249	C12H12N4O3			-0.248	[O-][N+](=O)c1nccn1CC(=O)NCc2ccccc2
123	PathogenBox_PlateB	E04	0	0	0.00386412	0.399683	MMV000011	REFERENCE COMPOUNDS	Doxycycline	480.9	444.44	C22H24N2O8	Hydrochloride	1	-1.1715	C[C@@H]1[C@H]2[C@H](O)[C@H]3[C@H](N(C)C)C(=C(C(=O)N)C(=O)[C@@]3(O)C(=C2C(=O)c4c(O)cccc14)O)O
124	PathogenBox_PlateB	E05	50.4642	47.0248	83.9913	15.8591	MMV687775	LYMPHATIC FILARIASIS		462.03	462.03	C19H14NO3BCl2F4			6.5055	CC1(C)OB(O)c2ccc(cc12)C3=NOC(C3)(c4cc(Cl)c(F)c(Cl)c4)C(F)(F)F
125	PathogenBox_PlateB	E06	82.0097	12.2686	5.11279	7.73365	MMV002817	ONCHOCERCIASIS	Iodoquinol	396.953	396.953	C9H5NOI2			2.5041	Oc1c(I)cc(I)c2cccnc12
126	PathogenBox_PlateB	E07	87.4753	26.4099	59.91	29.6235	MMV676442	MALARIA		415.531	415.531	C25H29N5O			3.8179	CC(C)c1ncc(c2ccncc2)c(n1)[C@@H]3CC[C@@H](CNC(=O)c4cccnc4)CC3
127	PathogenBox_PlateB	E08	95.2908	17.8156	68.582	30.1609	MMV020152	MALARIA		278.311	278.311	C17H14N2O2			3.3285	Cc1onc(c1)C(=O)Nc2ccc(cc2)c3ccccc3
128	PathogenBox_PlateB	E09	82.4218	19.251	95.4007	32.9973	MMV024397	MALARIA		335.451	335.451	C21H25N3O			3.5228	O=C(NC1CC1)c2ccc(nc2)N3CCC(Cc4ccccc4)CC3
129	PathogenBox_PlateB	E10	99.4022	37.0318	100.09	36.9415	MMV019807	MALARIA		323.783	323.783	C18H14N3OCl			3.1531	Cc1ccc2cc(C3NC(=O)c4ccccc4N3)c(Cl)nc2c1
130	PathogenBox_PlateB	E11	98.7699	29.2925	97.238	37.1548	MMV560185	MALARIA		289.382	289.382	C19H19N3			3.6489	C1CCN(CC1)c2cc(nc3ccccc23)c4ccccn4
131	PathogenBox_PlateB	F02	87.3088	8.48098	52.3322	36.421	MMV019189	MALARIA		309.391	309.391	C17H15N3OS			3.8835	Cc1ccc2c(NC(=O)C23NN=C(S3)c4ccccc4)c1C
132	PathogenBox_PlateB	F03	105.642	34.0017	51.1325	27.1807	MMV688774	REFERENCE COMPOUNDS	Posaconazole	700.777	700.777	C37H42N8O4F2			4.2308	CC[C@@H]([C@H](C)O)N1N=CN(C1=O)c2ccc(cc2)N3CCN(CC3)c4ccc(OC[C@@H]5CO[C@](Cn6cncn6)(C5)c7ccc(F)cc7F)cc4
133	PathogenBox_PlateB	F04	103.943	31.8022	83.4413	24.2833	MMV003270	HOOKWORM	Zoxazolamine	168.583	168.583	C7H5N2OCl			1.9696	ClC1=CC(N=C(N)O2)=C2C=C1
134	PathogenBox_PlateB	F05	53.053	50.1316	102.837	16.246	MMV637229	TRICHURIASIS	Clemastine	459.968	343.898	C21H26NOCl	Fumaric Acid	1	4.5988	ClC1=CC=C([C@@](C)(C2=CC=CC=C2)OCCC3N(C)CCC3)C=C1
135	PathogenBox_PlateB	F06	85.6714	28.8513	78.8546	51.4136	MMV688853	CRYPTOSPORIDIOSIS		389.878	353.418	C19H23N5O2	Hydrochloride	1	1.7526	CCOc1ccc2cc(cnc2c1)c3nn(c(N)c3C(=O)N)C(C)(C)C
136	PathogenBox_PlateB	F07	101.765	33.4858	67.2855	29.8418	MMV020321	MALARIA		386.801	386.801	C18H18N2O2ClF3			3.4794	COc1ccccc1C(C)NCC(=O)Nc2cc(ccc2Cl)C(F)(F)F
137	PathogenBox_PlateB	F08	102.38	29.5288	61.3818	30.7401	MMV019087	MALARIA		420.395	420.395	C19H19N6O2F3			1.6094	Cc1cc(C)n2nc(nc2n1)C(=O)Nc3cc(ccc3N4CCOCC4)C(F)(F)F
138	PathogenBox_PlateB	F09	117.846	37.6357	98.8889	16.2396	MMV676528	MALARIA		433.884	433.884	C20H17N3O3ClFS			3.4666	CN(c1ccc(F)cc1)S(=O)(=O)c2ccc(Cl)c(c2)C(=O)Nc3cccc(C)n3
139	PathogenBox_PlateB	F10	88.0297	27.6965	115.331	49.2472	MMV020320	MALARIA		359.389	359.389	C20H17N5O2			2.855	Cc1oc(NC(=O)c2cn(nc2c3ccccc3C)c4ccccc4)nn1
140	PathogenBox_PlateB	F11	98.5664	40.0661	129.295	27.2839	MMV085210	MALARIA		445.969	445.969	C22H24N3O3ClS			3.7148	Clc1ccc(cc1)S(=O)(=O)NC(Cc2c[nH]c3ccccc23)C(=O)N4CCCCC4
141	PathogenBox_PlateB	G02	85.4532	18.3563	55.7528	51.3609	MMV069458	TUBERCULOSIS		222.557	222.557	C6H2N4ClF3			0.6132	FC(F)(F)c1nnc2ccc(Cl)nn12
142	PathogenBox_PlateB	G03	87.2998	8.84629	70.9228	22.0783	MMV688991	REFERENCE COMPOUNDS	Nitazoxanide	307.282	307.282	C12H9N3O5S			1.6871	CC(=O)Oc1ccccc1C(=O)Nc2ncc(s2)[N+](=O)[O-]
143	PathogenBox_PlateB	G04	107.205	44.6072	81.0466	30.9262	MMV687801	REFERENCE COMPOUNDS	Ethambutol	277.23	204.31	C10H24N2O2	Hydrochloride	2	-0.3822	CC[C@H](CO)NCCN[C@H](CC)CO
144	PathogenBox_PlateB	G05	65.9711	17.4555	99.3817	29.7414	MMV689480	REFERENCE COMPOUNDS	Buparvaquone	326.429	326.429	C21H26O3			4.6861	O=C1C(CC2CCC(C(C)(C)C)CC2)=C(C(C3=C1C=CC=C3)=O)O
145	PathogenBox_PlateB	G06	112.356	45.5248	93.9556	28.3833	MMV003152	REFERENCE COMPOUNDS	Mebendazole	295.298	295.298	C16H13N3O3			2.6656	COC(=O)Nc1nc2cc(ccc2[nH]1)C(=O)c3ccccc3
146	PathogenBox_PlateB	G07	129.864	52.0091	84.8769	14.204	MMV006239	MALARIA		368.239	368.239	C18H14N3OBr			2.4326	Brc1ccc2NC(=O)C3(NCCc4c3[nH]c5ccccc45)c2c1
147	PathogenBox_PlateB	G08	99.6996	40.4728	48.6074	43.4272	MMV000858	MALARIA		399.919	399.919	C16H18N3O3ClS2			2.207	Clc1ccc(cc1)S(=O)(=O)N2CCN(CC2)C(=S)NCc3occc3
148	PathogenBox_PlateB	G09	87.0865	23.1538	90.1958	34.8824	MMV006741	MALARIA		378.476	378.476	C22H26N4O2			3.1909	COc1cc2ncnc(NC3CCN(Cc4ccccc4)CC3)c2cc1OC
149	PathogenBox_PlateB	G10	120.202	49.5238	73.7374	48.5554	MMV688768	SCHISTOSOMIASIS		325.471	325.471	C19H23N3S			3.3806	CN1CCN(CC1)C(c2cccs2)c3c(C)[nH]c4ccccc34
150	PathogenBox_PlateB	G11	74.6639	17.7835	120.302	21.916	MMV000023	REFERENCE COMPOUNDS	Primaquine	455.353	259.353	C15H21N3O	Phosphoric Acid	2	1.9025	COc1cc(NC(C)CCCN)c2ncccc2c1
151	PathogenBox_PlateB	H02	93.7309	7.32404	85.4513	52.0384	MMV676602	KINETOPLASTIDS		460.575	460.575	C25H32N8O			2.0948	CNC(=O)c1nn(C)c2c3nc(Nc4ccc(cc4)N5CCN(C)CC5)ncc3CC(C)(C)c12
152	PathogenBox_PlateB	H03	82.7762	12.1726	73.2942	29.6237	MMV000014	REFERENCE COMPOUNDS	Mefloquine	414.776	378.316	C17H16N2OF6	Hydrochloride	1	3.5076	O[C@H]([C@H]1CCCCN1)c2cc(nc3c(cccc23)C(F)(F)F)C(F)(F)F
153	PathogenBox_PlateB	H04	86.1201	4.8537	106.479	26.6703	MMV687803	REFERENCE COMPOUNDS	Linezolid	337.346	337.346	C16H20N3O4F			0.5203	CC(=O)NC[C@@H]1CN(C(=O)O1)c2ccc(N3CCOCC3)c(F)c2
154	PathogenBox_PlateB	H05	82.5143	2.91781	110.457	16.7236	MMV668727	ONCHOCERCIASIS		384.283	384.283	C17H10N4F6			3.454	Nc1ncc(cc1c2ccc(nc2)C(F)(F)F)c3ccc(nc3)C(F)(F)F
155	PathogenBox_PlateB	H06	81.8233	23.8947	124.425	38.034	MMV019742	MALARIA		410.496	410.496	C21H22N4O3S			2.354	Cc1ccc(cc1)S(=O)(=O)N2CCN(CC2)C(=O)c3cc([nH]n3)c4ccccc4
156	PathogenBox_PlateB	H07	70.0624	27.2425	116.985	25.0619	MMV009054	MALARIA		351.193	351.193	C15H12N4O2Cl2			2.3011	Cc1onc(c1)C(=O)Nc2cnn(Cc3ccc(Cl)cc3Cl)c2
157	PathogenBox_PlateB	H08	90.9768	64.1205	111.187	15.81	MMV006901	MALARIA		306.369	306.369	C18H18N4O			3.3648	CN(C)c1cc(NC(=O)Nc2ccccc2)c3ccccc3n1
158	PathogenBox_PlateB	H09	71.2124	34.3017	105.093	22.6716	MMV020391	MALARIA		394.921	394.921	C19H23N2O3ClS			3.73	CC(C)C(C(=O)Nc1ccc(cc1)S(=O)(=O)N(C)C)c2ccc(Cl)cc2
159	PathogenBox_PlateB	H10	88.8784	7.20347	135.727	35.672	MMV676380	MALARIA		370.79	370.79	C18H15N4O3Cl			2.4689	CC(=O)Nc1ccc(NC(=O)c2cc([nH]n2)c3cc(Cl)ccc3O)cc1
160	PathogenBox_PlateB	H11	93.2758	8.95385	136.042	39.9613	MMV688994	REFERENCE COMPOUNDS	Streptomycin	725.499	581.574	C21H39N7O12	Sulfate	1.5	-8.2075	CNC1C(O)C(O)C(CO)OC1OC2C(OC3C(O)C(O)C(NC(=N)N)C(O)C3NC(=N)N)OC(C)C2(O)C=O
161	PathogenBox_PlateC	A02	84.7676	7.89646	78.6256	51.656	MMV675997	KINETOPLASTIDS		424.511	424.511	C24H29N4O2F			3.4773	Fc1ccc(cc1)N2CCN(CCCCN(CC#N)C(=O)OCc3ccccc3)CC2
162	PathogenBox_PlateC	A03	89.8005	6.37639	96.8709	9.20228	MMV676204	ONCHOCERCIASIS		334.387	334.387	C21H19N2OF			4.2993	Fc1ccc(cc1)C(=O)N(CCNc2ccccc2)c3ccccc3
163	PathogenBox_PlateC	A04	97.8337	15.9861	90.5525	10.2925	MMV687239	TUBERCULOSIS		341.355	341.355	C19H17N3OF2			2.8356	CC(C)(C(=O)Nc1ccc(F)cc1)n2cc(cn2)c3ccccc3F
164	PathogenBox_PlateC	A05	82.6244	31.8551	92.3547	3.05783	MMV688122	TUBERCULOSIS		320.372	320.372	C16H12N6S			2.8589	Cc1cccc(n1)c2nc(Nc3ccncn3)c4sccc4n2
165	PathogenBox_PlateC	A06	96.5158	10.3047	95.3866	9.89153	MMV688852	TOXOPLASMOSIS		333.791	333.791	C16H17N5ClF			2.8761	CC(C)(C)n1nc(Cc2ccc(F)c(Cl)c2)c2c(N)ncnc12
166	PathogenBox_PlateC	A07	101.045	13.6585	89.8455	8.57876	MMV687145	TUBERCULOSIS		267.347	267.347	C12H17N3O2S			1.4933	CCCCS(=O)(=O)Nc1ccc2cnn(C)c2c1
167	PathogenBox_PlateC	A08	90.5222	5.87952	92.0166	11.6459	MMV688327	TUBERCULOSIS	Radezolid	474.915	438.455	C22H23N6O3F	Hydrochloride	1	0.8782	CC(=O)NCC1CN(C(=O)O1)c2ccc(c(F)c2)c3ccc(CNCc4cn[nH]n4)cc3
168	PathogenBox_PlateC	A09	106.221	24.4134	96.8925	5.92096	MMV008439	MALARIA		384.52	384.52	C23H32N2O3			2.3927	COc1ccc(CN2CCOc3ccc(cc3C2)C(C)(O)CN(C)C)cc1C
169	PathogenBox_PlateC	A10	73.3685	24.3325	69.2883	40.9075	MMV595321	KINETOPLASTIDS		458.541	458.541	C21H26N6O4S			2.376	CC1=C(C)C(NC(N2N=C(C)C=C2NC(C3=CC=C(S(=O)(N(CC)CC)=O)C=C3)=O)=N1)=O
170	PathogenBox_PlateC	A11	104.137	14.8872	95.0984	13.3561	MMV687747	TUBERCULOSIS		385.254	385.254	C19H17N2O2Br			3.5305	Cc1cc(OCC(=O)NCc2ccccc2)c3cc(Br)ccc3n1
171	PathogenBox_PlateC	B02	96.7819	5.96252	94.2374	3.31247	MMV020388	MALARIA		365.905	365.905	C19H28N3O2Cl			2.6934	CC(Nc1cc(Cl)ccc1N2CCOCC2)C(=O)N3CCCC(C)C3
172	PathogenBox_PlateC	B03	95.9657	4.87051	76.7762	29.4442	MMV688547	KINETOPLASTIDS		613.469	387.438	C21H21N7O	Trifluoroacetate	2	0.896	COc1ccc(cc1c2cn(nn2)c3cccc(c3)C4=NCCN4)C5=NCCN5
173	PathogenBox_PlateC	B04	91.3051	12.9815	68.622	46.2632	MMV688466	TUBERCULOSIS		502.003	465.543	C24H24N5O2FS	Hydrochloride	1	2.4271	Cn1ccnc1CNCCS(=O)(=O)c2cccc(Nc3ccc(cn3)c4cccc(F)c4)c2
174	PathogenBox_PlateC	B05	85.6199	13.2016	88.2436	3.64377	MMV687749	TUBERCULOSIS		448.947	412.487	C24H24N6O	Hydrochloride	1	3.1276	C([C@@H]1CN(CCN1)c2nccc(Oc3ccc(cc3)n4ccnc4)n2)c5ccccc5
175	PathogenBox_PlateC	B06	92.4247	3.0161	84.0092	18.6066	MMV688846	TUBERCULOSIS		383.835	383.835	C20H21NOClF3			4.9457	Cc1ccccc1CN2CCC(O)(CC2)c3ccc(Cl)c(c3)C(F)(F)F
176	PathogenBox_PlateC	B07	98.0146	10.1198	56.297	49.9704	MMV054312	TUBERCULOSIS		240.306	240.306	C15H16N2O			2.8079	CC(=O)N1CCc2cc3nc(C)cc(C)c3cc12
177	PathogenBox_PlateC	B08	101.149	19.9885	89.0306	7.937	MMV689060	KINETOPLASTIDS		313.226	313.226	C14H18N4Cl2			2.2856	Clc1ccc(CN2CCN(CC2)C3=NCCN3)cc1Cl
178	PathogenBox_PlateC	B09	98.6976	10.4656	93.6113	7.83437	MMV689061	KINETOPLASTIDS		422.495	422.495	C24H27N4O2F			4.0942	CC1=C(F)C=CC=C1CN2CCCC(CC3=NC(C4=CC=C(NC(C)=O)C=C4)=NO3)C2
179	PathogenBox_PlateC	B10	97.1075	13.5736	95.7178	9.93485	MMV689028	KINETOPLASTIDS		474.575	474.575	C26H26N4O3S			3.34	O=C(N1CCN(CC2=CC=C(NS(=O)(C3=CC=C(C)C=C3)=O)C=C2)CC1)C4=CC(C#N)=CC=C4
180	PathogenBox_PlateC	B11	100.878	11.3435	41.6264	110.606	MMV688371	KINETOPLASTIDS		449.757	449.757	C22H19N2O2Cl3			5.3044	NCCN(C(=O)c1ccc(Cl)cc1Cl)c2ccc(OCc3ccc(Cl)cc3)cc2
181	PathogenBox_PlateC	C02	94.9105	11.9322	88.0768	6.59113	MMV688508	TUBERCULOSIS		358.364	358.364	C19H19N2O4F			1.9132	CC(=O)NCC1CN(C(=O)O1)c2ccc(c(F)c2)c3ccc(CO)cc3
182	PathogenBox_PlateC	C03	96.0691	9.13395	80.0889	19.2168	MMV688283	KINETOPLASTIDS		494.996	494.996	C24H23N6O2ClS			3.7297	CN1CCN(CC1)S(=O)(=O)c2ccc(cc2)c3ccc4c(Nc5ncc(Cl)cn5)ccnc4c3
183	PathogenBox_PlateC	C04	90.5825	4.20938	86.6972	9.42025	MMV687243	TUBERCULOSIS		336.181	336.181	C15H14NO3Br			2.8271	NC(=O)c1cc(Br)ccc1OCCOc2ccccc2
184	PathogenBox_PlateC	C05	102.965	7.70448	64.7637	35.6927	MMV687730	TUBERCULOSIS		384.515	384.515	C22H32N4O2			4.9985	CCCCOC(=O)Nc1cc2nc([nH]c2cc1N3CCCC3)C4CCCCC4
185	PathogenBox_PlateC	C06	94.4205	10.0747	77.3234	20.9766	MMV687251	TUBERCULOSIS		275.305	275.305	C8H9N3O4S2			-0.043	CN1C(=O)N(C)c2nsc(c2C1=O)S(=O)(=O)C
186	PathogenBox_PlateC	C07	95.4162	2.3512	81.7515	21.7026	MMV687254	TUBERCULOSIS		305.374	305.374	C19H19N3O			4.0734	CCCCc1ccc(nc1)C(=O)Nc2nccc3ccccc23
187	PathogenBox_PlateC	C08	91.2974	1.01472	81.6426	6.32569	MMV688509	TOXOPLASMOSIS		455.523	455.523	C28H26N3O2F			5.7056	Fc1ccc(cc1)-c1[nH]c(cc1-c1ccncc1)C1CCN(CC1)C(=O)OCc1ccccc1
188	PathogenBox_PlateC	C09	93.4191	1.30342	97.2932	8.31817	MMV688361	KINETOPLASTIDS		357.408	357.408	C21H19N5O			2.3121	C1CN=C(N1)c2ccc(cc2)c3cc(on3)c4cccc(c4)C5=NCCN5
189	PathogenBox_PlateC	C10	110.386	58.2283	92.8814	8.16208	MMV689029	KINETOPLASTIDS		490.574	490.574	C26H26N4O4S			2.9261	O=C(N1CCN(CC2=CC=C(NS(=O)(C3=CC=C(OC)C=C3)=O)C=C2)CC1)C4=CC(C#N)=CC=C4
190	PathogenBox_PlateC	C11	101.477	11.4787	85.9716	11.551	MMV022236	MALARIA		439.482	439.482	C21H28N5O2F3			3.0775	CCN(CC)CCCN1CCN(CC1)C(=O)c2cccc(c2)c3noc(n3)C(F)(F)F
191	PathogenBox_PlateC	D02	95.8346	6.29662	90.6388	5.92637	MMV688410	KINETOPLASTIDS		384.902	384.902	C21H25N4OCl			2.3892	CN(C)CC(=O)NCCN1C(c2ccccc2)c3cc(Cl)ccc3N=C1C
192	PathogenBox_PlateC	D03	109.452	17.126	92.8104	6.9361	MMV676048	KINETOPLASTIDS		325.233	325.233	C16H18N2OCl2			4.0023	Clc1ccc(Cl)c(CO[C@H]2CCCC[C@@H]2n3ccnc3)c1
193	PathogenBox_PlateC	D04	89.6551	17.0845	89.015	9.09022	MMV687703	TUBERCULOSIS		377.483	377.483	C22H27N5O			2.9035	COc1cccc(n1)c2nc3c(cccc3n2CC4CCCN4)N5CCCC5
194	PathogenBox_PlateC	D05	98.962	4.385	71.8394	20.9893	MMV687248	TUBERCULOSIS		320.32	320.32	C18H13N4OF			3.1061	Nc1nc2ccc(cc2[nH]1)c3cncc(Oc4ccc(F)cc4)c3
195	PathogenBox_PlateC	D06	96.6359	3.6994	90.9228	5.51177	MMV688125	TUBERCULOSIS		427.603	427.603	C24H33N3O2S			3.5983	CCCc1ccc(cc1)S(=O)(=O)Nc2ccc(CN3CCN(CC4CC4)CC3)cc2
196	PathogenBox_PlateC	D07	102.071	11.2445	84.5591	20.5026	MMV687188	TUBERCULOSIS		352.384	352.384	C20H20N2O4			2.9559	COc1ccc2nc(C)cc(OCC(=O)Nc3ccccc3OC)c2c1
197	PathogenBox_PlateC	D08	100.992	12.2598	85.5609	5.53482	MMV690103	KINETOPLASTIDS		349.43	349.43	C19H23N7			2.6268	C[C@@H](N(C)c1ncc2c(N)nc(N)nc2n1)c3ccc4CCCCc4c3
198	PathogenBox_PlateC	D09	94.5627	1.44004	94.179	7.96792	MMV688124	TUBERCULOSIS		443.645	443.645	C25H37N3O2S			4.2968	CCc1ccc(cc1)S(=O)(=O)Nc2cc(CN3CCN(CCC(C)C)CC3)ccc2C
199	PathogenBox_PlateC	D10	96.8311	4.21404	88.6992	10.2164	MMV688845	TUBERCULOSIS		435.539	435.539	C24H25N3O3S			3.2276	O=C(Nc1ccccc1N2CCOCC2)[C@@H](Cc3ccccc3)NC(=O)c4cccs4
200	PathogenBox_PlateC	D11	99.6921	9.33971	84.8279	12.9243	MMV1030799	MALARIA		330.391	330.391	C20H18N4O			3.9894	CCCn1c(NC(=O)c2ccc3ccccc3n2)nc4ccccc14
201	PathogenBox_PlateC	E02	96.4922	4.09614	72.9943	20.0965	MMV675994	CRYPTOSPORIDIOSIS		336.775	336.775	C18H13N4OCl			2.7981	Clc1ccc(cc1)n2cc(COc3ccnc4ccccc34)nn2
202	PathogenBox_PlateC	E03	108.857	10.7162	84.8263	5.53236	MMV676057	KINETOPLASTIDS		420.504	420.504	C24H28N4O3			4.2349	CC(C)(C)OC(=O)N1CCN(CC1)c2cc(n[nH]2)c3ccc(Oc4ccccc4)cc3
203	PathogenBox_PlateC	E04	101.58	8.28184	88.4667	11.0135	MMV687699	TUBERCULOSIS		388.171	388.171	C16H10N3OCl2F3			3.6273	FC(F)(F)c1nc2ccccn2c1C(=O)NCc3cc(Cl)cc(Cl)c3
204	PathogenBox_PlateC	E05	97.9375	4.14242	84.9424	25.3596	MMV687146	TUBERCULOSIS		298.423	298.423	C19H26N2O			4.8488	Cc1cc(C)c2cc([nH]c2c1)C(=O)NC3CCCCCCC3
205	PathogenBox_PlateC	E06	80.6819	14.8857	56.3145	32.7288	MMV687696	TUBERCULOSIS		557.006	557.006	C29H28N4O2ClF3			6.6089	CCc1nc2ccc(Cl)cn2c1C(=O)NCc3ccc(cc3)N4CCC(CC4)c5ccc(OC(F)(F)F)cc5
206	PathogenBox_PlateC	E07	108.557	10.8891	103.846	21.6134	MMV687170	TUBERCULOSIS		340.764	340.764	C17H13N4O2Cl			3.2232	COc1ccc(Cn2cnc3c(nc(Cl)nc23)c4occc4)cc1
207	PathogenBox_PlateC	E08	103.81	12.2179	95.3297	4.83672	MMV690102	KINETOPLASTIDS		417.46	417.46	C22H23N7O2			2.7956	COc1ccc(Oc2ccc(cc2)[C@@H](C)N(C)c3ncc4c(N)nc(N)nc4n3)cc1
208	PathogenBox_PlateC	E09	98.4433	6.54865	97.3938	20.6405	MMV689709	KINETOPLASTIDS		351.402	351.402	C19H21N5O2			1.2126	O=C(N1CC(C2=CC(NC)=CC(C)=N2)OCC1)C3=NNC4=C3C=CC=C4
209	PathogenBox_PlateC	E10	101.833	5.13515	89.9095	5.01403	MMV021375	MALARIA		280.375	280.375	C17H20N4			2.8658	CC(C)CNc1cc(nc2c([nH]nc12)-c1ccccc1)C
210	PathogenBox_PlateC	E11	103.932	6.89951	90.1598	17.4662	MMV1029203	MALARIA		375.454	375.454	C20H17N5OS			2.6062	CNC(=O)CNc1nc(nc2scc(c3ccccc3)c12)c4ccccn4
211	PathogenBox_PlateC	F02	95.1544	21.2328	96.5828	10.6842	MMV676053	CRYPTOSPORIDIOSIS		357.791	357.791	C18H16N3O3Cl			2.8599	COc1cc(NC(=O)CC2=NN(C)C(=O)c3ccccc23)ccc1Cl
212	PathogenBox_PlateC	F03	54.5735	37.327	52.1133	23.8958	MMV688179	KINETOPLASTIDS		476.185	403.265	C18H16N6OCl2	Hydrochloride	2	2.8711	NC(=N)Nc1ccc(c(Cl)c1)c2oc(cc2)c3ccc(NC(=N)N)cc3Cl
213	PathogenBox_PlateC	F04	107.411	24.938	93.0039	6.84775	MMV023969	TUBERCULOSIS		453.007	416.547	C24H24N4OS	Hydrochloride	1	3.8604	C(Nc1cccnc1)c2ccc(s2)c3cc4ccncc4cc3OC5CCNCC5
214	PathogenBox_PlateC	F05	95.9535	4.88232	93.5582	13.3435	MMV687138	TUBERCULOSIS		339.408	339.408	C19H17NO3S			3.5455	NC(=O)c1cc(ccc1OCCOc2ccccc2)c3ccsc3
215	PathogenBox_PlateC	F06	89.7752	37.1607	68.978	41.3748	MMV688262	TUBERCULOSIS	Delamanid	534.484	534.484	C25H25N4O6F3			5.0428	CC1(COc2ccc(cc2)N3CCC(CC3)Oc4ccc(OC(F)(F)F)cc4)Cn5cc(nc5O1)N(=O)=O
216	PathogenBox_PlateC	F07	114.767	28.2692	91.2565	29.1029	MMV687189	TUBERCULOSIS		336.384	336.384	C20H20N2O3			2.7353	COc1ccc2nc(C)cc(OCC(=O)NCc3ccccc3)c2c1
217	PathogenBox_PlateC	F08	87.3165	19.3594	47.182	35.9513	MMV687807	TUBERCULOSIS		383.673	383.673	C15H8NO2ClF6			4.764	Oc1ccc(Cl)cc1C(=O)Nc2ccc(c(c2)C(F)(F)F)C(F)(F)F
218	PathogenBox_PlateC	F09	92.1967	10.8976	88.7116	6.03361	MMV676478	TUBERCULOSIS		435.585	435.585	C24H29N5OS			4.4242	O=C(C1CCN(CC1)c2nnc(s2)n3cccc3)N4CCC(Cc5ccccc5)CC4
219	PathogenBox_PlateC	F10	101.935	17.4657	97.2338	6.85339	MMV062221	MALARIA		279.347	279.347	C16H17N5			2.978	Cc1cc(C)nc(n1)n2nc(C)cc2Nc3ccccc3
220	PathogenBox_PlateC	F11	101.213	13.3877	83.0363	10.5454	MMV688921	DENGUE		451.859	451.859	C23H18N3O5Cl			3.2418	OC[C@H]1O[C@H](C(O)[C@H]1O)n2c3ccc(Cl)cc3c4c(ncnc24)c5oc6ccccc6c5
221	PathogenBox_PlateC	G02	95.0774	8.29147	91.0004	8.07348	MMV676191	CRYPTOSPORIDIOSIS		244.286	244.286	C15H16O3			2.946	CC(C)C(Oc1cccc2ccccc12)C(=O)O
222	PathogenBox_PlateC	G03	99.9632	15.1708	90.9692	9.16914	MMV675993	CRYPTOSPORIDIOSIS		313.354	313.354	C16H19N5O2			1.7862	COc1ccc(cc1OC)c2nn(C(C)C)c3ncnc(N)c23
223	PathogenBox_PlateC	G04	87.481	18.0627	86.9353	12.2971	MMV021660	TUBERCULOSIS		425.9	380.883	C20H21N6Cl	Formate	1	4.0588	Cc1cc(NCCc2ccccc2)nc(NC(=N)Nc3ccc(Cl)cc3)n1
224	PathogenBox_PlateC	G05	98.7639	6.74639	92.2617	15.2347	MMV688417	TOXOPLASMOSIS		326.784	326.784	C16H15N6Cl			2.6626	CC(C)n1nc(-c2cc3c(Cl)cccc3[nH]2)c2c(N)ncnc12
225	PathogenBox_PlateC	G06	88.002	16.6762	64.589	43.9361	MMV687273	TUBERCULOSIS		330.551	330.551	C22H38N2			4.9188	CC(=CCC\C(=C/CNCCNC1C2CC3CC(CC1C3)C2)\C)C
226	PathogenBox_PlateC	G07	103.74	6.42039	87.5485	18.9521	MMV687180	TUBERCULOSIS		458.476	458.476	C24H25N4O2F3			4.0237	CCc1ccc(cc1)[C@@H]2C[C@@H](n3ncc(C(=O)NCc4ccc(OC)cc4)c3N2)C(F)(F)F
227	PathogenBox_PlateC	G08	100.222	24.1106	104.886	12.7673	MMV1088520	MALARIA		327.45	327.45	C18H21N3OS			2.852	CC(C)N(Cc1ccccn1)Cc2csc(n2)c3oc(C)cc3
228	PathogenBox_PlateC	G09	98.1971	0.540873	89.8077	11.7312	MMV688891	TUBERCULOSIS		442.183	442.183	C18H11NO4BrF3			3.8272	COc1cc(Br)cc2C=C(C(=O)Nc3cccc(c3)C(F)(F)F)C(=O)Oc12
229	PathogenBox_PlateC	G10	96.5322	7.1196	86.823	7.15185	MMV023370	MALARIA		311.736	311.736	C14H10N7Cl			1.0162	Nc1ncc(cc1c2nc3cc(Cl)cnc3[nH]2)c4cn[nH]c4
230	PathogenBox_PlateC	G11	91.0392	11.6298	84.2292	23.0071	MMV688703	TOXOPLASMOSIS		335.418	335.418	C21H22N3F			4.0276	CN1CCC(CC1)c1cc(c([nH]1)-c1ccc(F)cc1)-c1ccncc1
231	PathogenBox_PlateC	H02	81.5112	13.1038	89.3232	8.78135	MMV675969	ONCHOCERCIASIS		340.459	340.459	C21H28N2O2			4.235	CC(C)(C)c1ccc(N[C@@H]2CCCC[C@H]2NC(=O)c3occc3)cc1
232	PathogenBox_PlateC	H03	101.165	7.645	92.1879	14.2996	MMV688313	SCHISTOSOMIASIS		373.448	373.448	C23H23N3O2			4.561	COc1ccc(cc1OC)-c1nnc2ccc(cn12)-c1cccc(c1)C(C)C
233	PathogenBox_PlateC	H04	91.5654	10.814	89.1631	9.8865	MMV687172	TUBERCULOSIS		387.477	387.477	C23H25N5O			3.6328	O=C(C1CCN(CC1)c2cc(ncn2)n3cccc3)N4CCc5ccccc5C4
234	PathogenBox_PlateC	H05	103.631	10.7861	44.9223	38.528	MMV688844	TUBERCULOSIS		424.923	424.923	C23H25N4O2Cl			3.826	COc1ccc2nccc(NC(=O)C3CCN(CCc4ccc(Cl)cc4)CC3)c2n1
235	PathogenBox_PlateC	H06	94.0223	13.5936	103.74	21.0089	MMV1198433	SCHISTOSOMIASIS		339.395	339.395	C19H21N3O3			2.6117	CC(C)c1ccc(NC(=O)COC2=CC(=C(C#N)C(=O)N2C)C)cc1
236	PathogenBox_PlateC	H07	101.993	18.8392	106.341	17.1719	MMV024311	TUBERCULOSIS		364.318	291.398	C19H21N3	Hydrochloride	2	3.5845	Cc1ccc2[nH]c(C3CCCNC3)c(c4ccncc4)c2c1
237	PathogenBox_PlateC	H08	95.0754	19.7969	109.799	24.5002	MMV1019989	MALARIA		328.464	328.464	C18H28N6			2.3137	CCc1ccc(cc1)C(NCc2nc(N)nc(n2)N(C)C)C(C)C
238	PathogenBox_PlateC	H09	107.12	23.0777	101.189	15.6884	MMV1037162	MALARIA		355.464	355.464	C18H21N5OS			2.3916	CCNC(=O)C(C)Nc1nc(nc2sc(C)c(C)c12)c3cccnc3
239	PathogenBox_PlateC	H10	98.7016	14.3019	106.818	23.9123	MMV689437	KINETOPLASTIDS		364.232	364.232	C15H15N7Cl2			2.682	CC(N(C)c1ncc2c(N)nc(N)nc2n1)c3cc(Cl)cc(Cl)c3
240	PathogenBox_PlateC	H11	37.3969	16.075	83.0723	35.4383	MMV688955	TOXOPLASMOSIS		334.711	334.711	C15H11N2O5Cl			3.1627	Cc1cc(NC(=O)c2ccc(Oc3ccc(Cl)cc3O)o2)no1
241	PathogenBox_PlateD	A02	82.1439	9.61029	96.276	8.61263	MMV026468	MALARIA		310.784	310.784	C18H15N2OCl			3.857	OCc1ccc(cc1)c2cncc(Nc3cccc(Cl)c3)c2
242	PathogenBox_PlateD	A03	103.598	23.3807	97.6937	10.2525	MMV020670	MALARIA		387.443	387.443	C22H21N5O2			2.1488	COc1ccc(cc1)c2cncc3ccc(nc23)C(=O)NCCCn4ccnc4
243	PathogenBox_PlateD	A04	75.2078	16.4968	72.5002	48.3589	MMV023953	MALARIA		400.526	400.526	C25H28N4O			4.409	O=C(Nc1cccc(c1)c2ccc(NCCCN3CCCC3)nc2)c4ccccc4
244	PathogenBox_PlateD	A05	83.5262	13.097	91.4234	8.64669	MMV010576	MALARIA		370.427	370.427	C19H18N2O4S			2.2375	COc1cc(ccc1O)c2cc(cnc2N)c3ccc(cc3)S(=O)(=O)C
245	PathogenBox_PlateD	A06	89.6644	4.02974	92.5823	0.804509	MMV032967	MALARIA		369.35	369.35	C19H14N5F3			3.1652	FC(F)(F)c1cccc(c1)c2nc3c(NCc4ccncc4)nccc3[nH]2
246	PathogenBox_PlateD	A07	91.5519	10.3959	93.8076	9.09263	MMV031011	MALARIA		436.987	436.987	C25H29N4OCl			3.5802	CNC(=O)C1Cc2c([nH]c3cc(Cl)ccc23)C4(CCN(CCc5ccccc5)CC4)N1
247	PathogenBox_PlateD	A08	86.151	4.11334	99.8107	8.96981	MMV688178	SCHISTOSOMIASIS		363.411	363.411	C24H17N3O			4.5932	O(c1ccccc1)c1ccc(cc1)-c1cncc(n1)-c1ccc2[nH]ccc2c1
248	PathogenBox_PlateD	A09	113.04	40.4081	98.5815	4.11505	MMV688362	KINETOPLASTIDS		360.409	360.409	C21H20N4O2			2.5332	COc1cc(cc2cc(oc12)c3ccc(cc3)C4=NCCN4)C5=NCCN5
249	PathogenBox_PlateD	A10	92.6498	6.47477	107.669	9.09627	MMV687706	KINETOPLASTIDS		356.848	320.388	C19H20N4O	Hydrochloride	1	2.5759	C1CN(CCN1)c2cc(n[nH]2)c3ccc(Oc4ccccc4)cc3
250	PathogenBox_PlateD	A11	90.7049	10.2371	101.356	3.9456	MMV026356	MALARIA		397.483	397.483	C20H27N7O2			-0.0134	CCn1ncc2c(NC3CCOCC3)c(CNC(=O)c4ccnn4C)c(C)nc12
251	PathogenBox_PlateD	B02	86.0492	4.82759	94.561	5.49904	MMV011511	MALARIA		367.537	367.537	C23H33N3O			3.1917	COc1ccc(CCN2CCC(CC2)NCc3cccc(c3)N(C)C)cc1
252	PathogenBox_PlateD	B03	83.6519	10.3972	92.0896	5.93251	MMV007625	MALARIA		409.556	409.556	C22H27N5OS			2.2917	Cc1cc(C)n(n1)c2ccc(NC(=O)C3CCN(Cc4cnc(C)s4)CC3)cc2
253	PathogenBox_PlateD	B04	94.1726	19.1584	89.6879	6.25857	MMV007471	MALARIA		424.884	424.884	C23H21N2O4Cl			3.8619	COc1cc(OC)cc(c1)C(=O)NCC2Cc3cc(Cl)cc(c3O2)c4ccncc4
254	PathogenBox_PlateD	B05	80.2084	7.88428	87.1353	11.0126	MMV024829	MALARIA		380.536	380.536	C23H32N4O			3.978	CC(C)CN1CCC(CC1)N(C)c2cc(NC(=O)c3cccc(C)c3)ccn2
255	PathogenBox_PlateD	B06	86.848	8.81025	90.0897	9.1287	MMV045105	KINETOPLASTIDS		321.38	321.38	C19H19N3O2			2.7194	C1CN(CCO1)c2cc(n[nH]2)c3ccc(Oc4ccccc4)cc3
256	PathogenBox_PlateD	B07	89.6788	4.82355	92.8374	3.87634	MMV022029	MALARIA		449.617	449.617	C26H31N3O2S			3.7198	CN1CCC(CC1)NCc2cccc(c2)c3ccc(cc3)S(=O)(=O)NCc4ccccc4
257	PathogenBox_PlateD	B08	89.0985	5.79925	102.662	9.19427	MMV676064	ONCHOCERCIASIS		376.423	376.423	C23H21N2O2F			4.6054	CC(=O)N(CCN(C(=O)c1ccc(F)cc1)c2ccccc2)c3ccccc3
258	PathogenBox_PlateD	B09	102.97	3.97375	99.4817	7.1152	MMV688180	KINETOPLASTIDS		495.425	495.425	C21H24N6O2Cl2S			2.564	Cc1nn(C)c(C)c1NS(=O)(=O)c2c(Cl)cc(cc2Cl)c3ccnc(c3)N4CCNCC4
259	PathogenBox_PlateD	B10	90.5961	12.6195	101.034	9.01854	MMV024035	MALARIA		502.462	429.542	C25H23N3O2S	Hydrochloride	2	4.9437	O=C(Nc1ccccc1)c2ccc(s2)c3cc4ccncc4cc3OC5CCNCC5
260	PathogenBox_PlateD	B11	88.6722	15.5661	102.357	5.83085	MMV688941	TUBERCULOSIS		349.423	349.423	C22H23NO3			3.8993	COc1cc(CN2CCC3(CC2)C=Cc4ccccc34)cc5OCOc15
261	PathogenBox_PlateD	C02	96.1502	2.99543	77.0047	33.4515	MMV020291	MALARIA		407.577	407.577	C21H33N3O3S			2.8942	CC(N1CCN(CC1)S(=O)(=O)c2ccc(cc2)C(C)(C)C)C(=O)N3CCCC3
262	PathogenBox_PlateD	C03	89.4049	4.854	92.392	7.53968	MMV006833	MALARIA		414.952	414.952	C19H27N2O4ClS			3.0437	Cc1cc(Cl)c(cc1OCC(=O)NC2CCCCC2)S(=O)(=O)N3CCCC3
263	PathogenBox_PlateD	C04	105.178	26.1278	90.9469	6.19932	MMV026490	MALARIA		372.472	372.472	C23H24N4O			3.3268	O=C(NCCc1ccccc1)c2cc(cnc2NCC3CC3)c4cccnc4
264	PathogenBox_PlateD	C05	83.0208	1.0648	62.7714	30.3932	MMV687246	MALARIA		499.587	499.587	C26H25N7O2S			3.296	CN1CCN(CC1)S(=O)(=O)c2ccc(cc2)c3ccc4c(Nc5ccc6nn[nH]c6c5)ccnc4c3
265	PathogenBox_PlateD	C06	117.732	33.8361	87.436	8.98573	MMV676162	KINETOPLASTIDS		358.347	358.347	C21H14N2O4			3.947	OC(=O)c1cccc2oc(nc12)c3ccccc3NC(=O)c4ccccc4
266	PathogenBox_PlateD	C07	83.5082	6.46204	92.7627	9.47698	MMV024114	MALARIA		443.328	443.328	C19H15N4O2BrS			2.6337	Cc1ccc(cc1)S(=O)(=O)n2cc(c3ccnc(N)c3)c4cc(Br)cnc24
267	PathogenBox_PlateD	C08	97.368	9.85894	99.975	10.0575	MMV688467	KINETOPLASTIDS		410.532	410.532	C22H26N4O2S			4.1565	CCCCN(CCCC)c1c(cc(cc1C#N)S(=O)(=O)Nc2ccccc2)C#N
268	PathogenBox_PlateD	C09	96.9105	13.9514	105.253	12.1206	MMV675998	KINETOPLASTIDS		408.283	335.363	C17H17N7O	Hydrochloride	2	-0.4692	COc1ccc(cc1c2cn(nn2)c3ccc(cc3)C(=N)N)C(=N)N
269	PathogenBox_PlateD	C10	88.9809	4.72608	100.942	9.42684	MMV659010	KINETOPLASTIDS		344.34	344.34	C18H15N4F3			3.5784	FC(F)(F)c1cc(NCCc2ccccc2)nc(n1)c3ccccn3
270	PathogenBox_PlateD	C11	97.9555	12.0056	101.176	9.79156	MMV676008	KINETOPLASTIDS		441.392	441.392	C24H15N3O6			3.8158	OC(=O)c1cccc2oc(nc12)c3cccc(O)c3NC(=O)c4cc(on4)c5ccccc5
271	PathogenBox_PlateD	D02	86.4985	6.24459	87.3474	6.67669	MMV676269	MALARIA		356.434	356.434	C21H25N2O2F			3.054	C[C@@H](N1CCCC[C@H]1c2ccc(OCc3cccc(F)c3)cc2)C(=O)N
272	PathogenBox_PlateD	D03	81.2854	17.0739	92.4556	3.28458	MMV020081	MALARIA		381.451	381.451	C22H24N3O2F			3.944	COc1cccc(CC(=O)N2CCC(CC2)n3c(C)nc4ccc(F)cc34)c1
273	PathogenBox_PlateD	D04	92.3409	13.6169	87.3115	2.1989	MMV026550	MALARIA		321.424	321.424	C20H23N3O			3.0768	CC(C)(C)CN1C(=NC(C1=O)(c2ccccc2)c3ccccc3)N
274	PathogenBox_PlateD	D05	97.9924	5.76339	92.5469	8.53796	MMV675995	ONCHOCERCIASIS		284.353	284.353	C17H20N2O2			2.8419	COc1ccc(cc1)N(CCc2cccc(C)n2)C(=O)C
275	PathogenBox_PlateD	D06	87.7663	9.01423	88.6164	10.7799	MMV688274	KINETOPLASTIDS		521.971	521.971	C27H25N5O3ClF			4.3162	Fc1cccc(COc2ccc(Nc3ncnc4ccc(NC(=O)CN5CCOCC5)cc34)cc2Cl)c1
276	PathogenBox_PlateD	D07	100.895	19.0309	93.6771	7.12919	MMV023860	MALARIA		370.431	370.431	C18H18N4O3S			1.5408	NS(=O)(=O)c1cccc(c1)c2ccc3ncc(nc3c2)N4CCOCC4
277	PathogenBox_PlateD	D08	89.5119	2.96642	92.8825	7.44563	MMV688407	KINETOPLASTIDS		387.438	387.438	C21H21N7O			0.896	COc1cc(ccc1c2cn(nn2)c3cccc(c3)C4=NCCN4)C5=NCCN5
278	PathogenBox_PlateD	D09	90.4879	5.68577	100.187	11.1572	MMV023949	MALARIA		429.528	429.528	C24H27N7O			2.2874	CC(C)(C)c1cc(C(=O)N2CCN(CC2)c3nccnc3C#N)n(Cc4ccccc4)n1
279	PathogenBox_PlateD	D10	89.5383	13.6159	92.7915	8.11886	MMV676050	CRYPTOSPORIDIOSIS		450.557	450.557	C23H26N6O2S			2.661	CS(=O)(=O)N1CCC(Cn2nc(Cc3cccc4ccccc34)c5c(N)ncnc25)CC1
280	PathogenBox_PlateD	D11	91.1833	6.53008	95.1513	8.34324	MMV024406	MALARIA		428.323	428.323	C21H19N5OCl2			3.6423	Clc1cccc(NC(=O)c2cnc(N3CCN(CC3)c4ccncc4)c(Cl)c2)c1
281	PathogenBox_PlateD	E02	97.3459	11.8153	83.4737	4.68177	MMV023233	MALARIA		260.3	260.3	C16H12N4			2.1289	Nc1nccc2ccc(cc12)c3ccc4nccn4c3
282	PathogenBox_PlateD	E03	98.0543	7.52606	94.0205	10.0858	MMV085230	MALARIA		316.401	316.401	C18H24N2O3			2.9678	CCCNC(=O)N1CCC2(CC1)CC(=O)c3cc(C)ccc3O2
283	PathogenBox_PlateD	E04	84.3362	5.12666	87.3167	4.85454	MMV085071	MALARIA		348.41	348.41	C19H20N6O			0.9612	COc1cncc(c1)c2cncc(n2)N3CCN(CC3)c4ccncc4
284	PathogenBox_PlateD	E05	80.9937	5.52626	95.2956	6.64562	MMV659004	KINETOPLASTIDS		364.88	364.88	C21H21N4Cl			4.387	Cc1nc(nc(N2CCC(Cc3ccccc3)C2)c1Cl)c4ccccn4
285	PathogenBox_PlateD	E06	93.7584	13.2359	88.3094	9.37867	MMV676260	MALARIA		329.347	329.347	C17H17N5F2			2.2327	CN1CCN(CC1)c2nccc3nc([nH]c23)c4ccc(F)c(F)c4
286	PathogenBox_PlateD	E07	93.6991	8.93536	89.9927	19.0729	MMV688364	TOXOPLASMOSIS		459.543	459.543	C25H29N7O2			3.4504	CC(C)(C)OC(=O)N1CCC(Cn2nc(-c3cnc4ccccc4c3)c3c(N)ncnc23)CC1
287	PathogenBox_PlateD	E08	97.9886	10.1184	101.143	15.1782	MMV032995	MALARIA		400.199	400.199	C17H13NO2BrF3			3.2553	FC(F)(F)c1ccc(CN2C(=O)COCc3ccc(Br)cc23)cc1
288	PathogenBox_PlateD	E09	94.8494	11.8227	93.4372	7.69231	MMV688279	KINETOPLASTIDS		397.941	397.941	C23H28N3OCl			4.6649	CC1=Nc2ccc(Cl)cc2C(O)(N1CCN3CCCCC3)c4ccc(C)cc4
289	PathogenBox_PlateD	E10	80.3199	11.0165	23.4059	44.4797	MMV688271	KINETOPLASTIDS		476.185	403.265	C18H16N6OCl2	Hydrochloride	2	2.6504	NC(=N)Nc1ccc(cc1Cl)c2oc(cc2)c3ccc(N=C(N)N)c(Cl)c3
290	PathogenBox_PlateD	E11	97.7347	13.0399	93.5412	3.77403	MMV019790	MALARIA		372.428	372.428	C22H20N4O2			3.4924	CCOc1ccccc1C(=O)Nc2cccc(c2)c3nc4ncccn4c3C
291	PathogenBox_PlateD	F02	96.1391	4.12718	85.4832	5.44739	MMV009135	MALARIA		388.475	388.475	C22H24N6O			2.4878	O=C(C1CCN(CC1)c2nnnn2c3ccccc3)N4CCc5ccccc5C4
292	PathogenBox_PlateD	F03	96.7687	2.4171	86.4351	3.27753	MMV011765	MALARIA		358.729	358.729	C13H6N4OClF3S			3.0978	FC(F)(F)c1cnc(Sc2oc(nn2)c3ccncc3)c(Cl)c1
293	PathogenBox_PlateD	F04	91.1594	3.55993	92.067	9.45528	MMV024937	MALARIA		453.851	417.391	C20H18N5O2F3	Hydrochloride	1	2.8548	FC(F)(F)c1nc(oc1C(=O)Nc2ccc(nc2)N3CCNCC3)c4ccccc4
294	PathogenBox_PlateD	F05	85.1247	7.19855	87.3282	9.459	MMV085499	MALARIA		315.336	315.336	C18H13N5O			1.7552	NC(=O)c1ccc(cc1)c2nc(cnc2N)c3ccc(cc3)C#N
295	PathogenBox_PlateD	F06	98.9873	7.73733	84.1306	14.3607	MMV023985	MALARIA		324.384	324.384	C18H20N4O2			2.0149	COc1ccc(cc1OC)c2cnc3ccc(nn23)N4CCCC4
296	PathogenBox_PlateD	F07	87.3412	10.032	87.126	5.67802	MMV024195	MALARIA		424.571	424.571	C22H28N6OS			2.9135	CN(C)CCNC(=O)N1CCCN(CC1)c2ncnc3cc(sc23)c4ccccc4
297	PathogenBox_PlateD	F08	89.3165	7.03587	71.0855	37.874	MMV676063	ONCHOCERCIASIS		489.624	489.624	C30H36N3O2F			7.1155	CCCCc1ccc(NC(=O)Nc2ccc(O[C@H]3CCCC[C@@H]3N(C)c4ccccc4)c(F)c2)cc1
298	PathogenBox_PlateD	F09	94.6869	16.7113	93.3998	5.98814	MMV676186	KINETOPLASTIDS		469.446	469.446	C26H19N3O6			4.5194	COC(=O)c1cccc2oc(nc12)c3cccc(OC)c3NC(=O)c4cc(on4)c5ccccc5
299	PathogenBox_PlateD	F10	95.6133	23.3333	95.4338	9.26694	MMV688474	KINETOPLASTIDS		477.472	387.438	C21H21N7O	Formate	2	0.896	COc1cc(ccc1n2cc(nn2)c3cccc(c3)C4=NCCN4)C5=NCCN5
300	PathogenBox_PlateD	F11	96.3541	23.9666	85.4377	10.6514	MMV687812	TUBERCULOSIS		534.509	534.509	C24H26N8O2F4			2.3491	CN1CCN(CCCOc2ncc(Nc3ncc(nc3C(=O)N)c4ccc(c(F)c4)C(F)(F)F)cn2)CC1
301	PathogenBox_PlateD	G02	101.564	7.35239	85.1694	9.15168	MMV007803	MALARIA		321.826	321.826	C16H16NO2ClS			3.415	Clc1ccccc1CSCc2oc(cc2)C(=O)NC3CC3
302	PathogenBox_PlateD	G03	88.7918	8.95251	93.1628	4.37833	MMV001059	MALARIA		379.441	379.441	C17H24NO3F3S			3.5317	CCCS(=O)(=O)N1CCC(CO)(Cc2ccccc2C(F)(F)F)CC1
303	PathogenBox_PlateD	G04	101.241	4.02983	85.7934	5.03971	MMV011691	MALARIA		391.431	391.431	C21H21N5O3			2.4348	NCC(=O)N1CCn2c(C1)nc(c2Nc3ccc4OCOc4c3)c5ccccc5
304	PathogenBox_PlateD	G05	85.7318	11.6182	87.6735	15.0436	MMV676877	MALARIA		315.794	315.794	C18H18NO2Cl			3.3259	OCCNc1ccc(cc1)C(=O)C2C[C@H]2c3ccc(Cl)cc3
305	PathogenBox_PlateD	G06	87.9334	10.1954	86.0569	9.35607	MMV663250	MALARIA		366.896	366.896	C21H23N4Cl			3.1529	Clc1cccc(c1)C(c2ccc(CN3CCNCC3)cc2)n4ccnc4
306	PathogenBox_PlateD	G07	102.2	13.3251	85.1051	3.48596	MMV407539	WOLBACHIA LF		448.545	448.545	C24H24N4O3S			3.9164	CCc1nc2ccc(cn2c1N(C)Cc3cccs3)C(=O)NCc4ccc5OCOc5c4
307	PathogenBox_PlateD	G08	93.4278	15.7886	92.1924	2.57423	MMV688372	KINETOPLASTIDS		401.436	401.436	C23H20N5OF			4.4344	FC1=C(C=C(NC(=O)N2CCCC2)C=C1)C1=NC2=CC(=CN=C2N1)C1=CC=CC=C1
308	PathogenBox_PlateD	G09	80.0108	21.1035	94.8684	7.58323	MMV658993	KINETOPLASTIDS		402.904	402.904	C19H19N4O2ClS			2.682	Cc1nc(nc(NCCc2ccc(cc2)S(=O)(=O)C)c1Cl)c3ccccn3
309	PathogenBox_PlateD	G10	97.8497	6.56383	93.775	5.74527	MMV676182	CRYPTOSPORIDIOSIS		372.466	372.466	C22H24N6			2.7895	Nc1ncnc2c1c(Cc3cccc4ccccc34)nn2CC5CCNCC5
310	PathogenBox_PlateD	G11	104.935	15.6429	92.6751	10.3926	MMV676411	TUBERCULOSIS		325.385	325.385	C17H15N3O2S			3.2069	CC(Oc1ccccc1)C(=O)Nc2nc(cs2)c3ccccn3
311	PathogenBox_PlateD	H02	94.9285	12.7579	84.1376	2.99156	MMV007133	MALARIA		413.496	413.496	C21H23N3O4S			3.369	CC(C)N(Cc1ccccc1)S(=O)(=O)c2ccc(cc2)C(=O)Nc3cc(C)on3
312	PathogenBox_PlateD	H03	116.237	27.662	98.1439	3.2399	MMV022478	MALARIA		545.93	432.915	C23H21N6OCl	Trifluoroacetate	1	2.5545	Clc1cccc(c1)c2cnn3ccc(nc23)C(=O)Nc4ccc(cc4)N5CCNCC5
313	PathogenBox_PlateD	H04	94.1282	8.29952	99.9383	11.4804	MMV024101	MALARIA		461.756	352.376	C16H12N6O2S	Hydrochloride	3	0.1633	NS(=O)(=O)c1cncc(c1)c2ccc3nccc(c4cn[nH]c4)c3n2
314	PathogenBox_PlateD	H05	98.8818	15.5405	87.9765	11.8744	MMV676881	MALARIA		300.266	300.266	C14H10N6F2			2.1762	CCn1cnc2c(Nc3cc(F)cc(F)c3)nc(nc12)C#N
315	PathogenBox_PlateD	H06	89.9686	26.1251	88.4146	11.4459	MMV024443	MALARIA		328.375	328.375	C20H16N4O			3.2459	CN(C(=O)c1cc2c(cccc2[nH]1)c3cncnc3)c4ccccc4
316	PathogenBox_PlateD	H07	92.9292	15.9516	90.6456	9.04403	MMV688469	TOXOPLASMOSIS		275.308	275.308	C16H13N5			2.3282	Nc1ncnc2[nH]nc(Cc3cccc4ccccc34)c12
317	PathogenBox_PlateD	H08	79.3085	11.9015	94.48	8.5534	MMV023388	MALARIA		385.389	385.389	C21H18N3OF3			3.917	FC(F)(F)c1cccc(c1)C(=O)NC2CCN(C2)c3ccnc4ccccc34
318	PathogenBox_PlateD	H09	0	0	19.4356	55.5079	MMV675968	CRYPTOSPORIDIOSIS		359.81	359.81	C17H18N5O2Cl			2.3107	COc1ccc(OC)c(NCc2ccc3nc(N)nc(N)c3c2Cl)c1
319	PathogenBox_PlateD	H10	92.3495	7.03177	98.1818	4.32897	MMV675996	ONCHOCERCIASIS		352.47	352.47	C22H28N2O2			4.186	COc1ccc(cc1)N(CCc2cccc(C)n2)C(=O)C3CCCCC3
320	PathogenBox_PlateD	H11	99.5036	11.299	98.0315	6.23831	MMV688980	MALARIA		335.396	335.396	C16H18N3O2FS			2.2828	CCC1=CC(=O)N(C)C(=N1)SC(C)C(=O)Nc2ccc(F)cc2
321	PathogenBox_PlateE	A02	53.2519	1.80139	52.7112	13.2604	MMV011229	MALARIA		292.26	292.26	C14H11N4F3			2.9885	CC1=NC2=NC=CN2C(NC3=CC=C(C(F)(F)F)C=C3)=C1
322	PathogenBox_PlateE	A03	84.8302	21.1842	93.5026	13.5577	MMV676468	TUBERCULOSIS		335.442	335.442	C10H8NOCl5			3.6765	NC(CC(=O)c1ccc(Cl)cc1Cl)C(Cl)(Cl)Cl
323	PathogenBox_PlateE	A04	83.8961	4.04305	97.7951	11.8895	MMV688771	SCHISTOSOMIASIS		325.428	325.428	C18H19N3OS			4.7276	Cc1ccccc1C(=O)N2N=C(Nc3ccccc3)SC2(C)C
324	PathogenBox_PlateE	A05	38.3854	45.6272	-0.0715571	0.123941	MMV687798	REFERENCE COMPOUNDS	Levofloxacin (-)-ofloxacin	361.368	361.368	C18H20N3O4F			-0.3426	C[C@H]1COc2c(N3CCN(C)CC3)c(F)cc4C(=O)C(=CN1c24)C(=O)O
325	PathogenBox_PlateE	A06	0	0	0.171671	0.667026	MMV688775	REFERENCE COMPOUNDS	Rifampicin	822.94	822.94	C43H58N4O12			1.2905	CO[C@H]1\C=C\O[C@@]2(C)OC3=C(C2=O)C4=C(O)\C(=C/NN5CCN(C)CC5)\C(=N\C(=O)\C(=C/C=C\[C@H](C)[C@H](O)[C@@H](C)[C@@H](O)[C@@H](C)[C@H](OC(=O)C)[C@@H]1C)\C)\C(=C4C(=C3C)O)O
326	PathogenBox_PlateE	A07	87.5804	6.38166	92.6259	12.0951	MMV676159	KINETOPLASTIDS		339.819	339.819	C19H18N3OCl			3.7112	Clc1cccc(CO[C@H]2CCc3ccccc3[C@@H]2n4ccnn4)c1
327	PathogenBox_PlateE	A08	79.9684	7.00918	96.6975	13.5441	MMV393144	MALARIA		310.376	310.376	C18H19N4F			2.6789	CN1CCN(CC1)c2nccc3[nH]c(cc23)c4cccc(F)c4
328	PathogenBox_PlateE	A09	67.1072	21.6858	95.2862	13.3867	MMV007920	MALARIA		329.352	329.352	C20H15N3O2			3.7846	Nc1ccc(cc1)C(=O)Nc2ccc(cc2)c3oc4ccccc4n3
329	PathogenBox_PlateE	A10	85.1911	12.7079	97.4809	21.8125	MMV688270	SCHISTOSOMIASIS		359.421	359.421	C22H21N3O2			3.7272	COc1ccc(cc1)-c1cnc2cnc(cn12)-c1cccc(OC(C)C)c1
330	PathogenBox_PlateE	A11	96.4559	19.5005	97.9264	10.0118	MMV019993	MALARIA		362.359	362.359	C17H17N6F3			2.0475	CC(Nc1nncc(n1)c2ccc(cc2)C(F)(F)F)c3cn(C)nc3C
331	PathogenBox_PlateE	B02	83.6729	16.1934	97.2532	6.74495	MMV687794	MALARIA		384.291	384.291	C15H18N3O2BrS			2.2604	CC1(C)Cc2c(CO1)c(nc3snc(Br)c23)N4CCOCC4
332	PathogenBox_PlateE	B03	86.9696	17.2839	90.9992	9.33981	MMV676470	TUBERCULOSIS		299.364	299.364	C18H21NO3			3.4061	CCOc1ccc(OCC(=O)Nc2cc(C)cc(C)c2)cc1
333	PathogenBox_PlateE	B04	75.2692	10.368	93.2296	13.2041	MMV688938	TUBERCULOSIS		356.457	356.457	C20H21N2OFS			4.0104	CCOc1ccc(cc1)c2nc(CNCCc3ccc(F)cc3)cs2
334	PathogenBox_PlateE	B05	56.2589	41.1991	85.6564	18.1107	MMV689000	REFERENCE COMPOUNDS	Amphotericin B	924.079	924.079	C47H73NO17			0.323	C[C@@H]1OC(=O)C[C@H](O)C[C@H](O)CC[C@@H](O)[C@H](O)C[C@H](O)C[C@]2(O)C[C@H](O)[C@H]([C@H](C[C@@H](O[C@@H]3O[C@H](C)[C@@H](O)[C@H](N)[C@@H]3O)\C=C\C=C\C=C\C=C\C=C\C=C\C=C\[C@H](C)[C@@H](O)[C@H]1C)O2)C(=O)O
335	PathogenBox_PlateE	B06	101.873	29.7343	96.1748	6.65934	MMV004168	KINETOPLASTIDS		314.86	314.86	C19H23N2Cl			4.0247	CN1CCCN(CC1)C(c2ccccc2)c3ccc(Cl)cc3
336	PathogenBox_PlateE	B07	92.0811	27.4506	98.0862	7.84792	MMV676161	KINETOPLASTIDS		335.4	335.4	C20H21N3O2			2.3449	C(N1CCOCC1)c2cc(n[nH]2)c3ccc(Oc4ccccc4)cc3
337	PathogenBox_PlateE	B08	98.2359	20.7136	99.2631	5.31993	MMV023183	MALARIA		402.542	402.542	C25H30N4O			2.6132	C(C1CC1)N2Cc3ccccc3OC4(CCN(Cc5c[nH]c6cnccc56)CC4)C2
338	PathogenBox_PlateE	B09	60.7722	47.8184	100.733	3.38778	MMV047015	TUBERCULOSIS		256.227	256.227	C12H11N2OF3			2.4745	COc1cc(nc2ccc(C)c(N)c12)C(F)(F)F
339	PathogenBox_PlateE	B10	82.4473	10.2478	98.1623	9.88668	MMV688795	KINETOPLASTIDS		297.395	297.395	C18H23N3O			2.0697	O=C(NCCc1ccn(n1)c2ccccc2)C3CCCCC3
340	PathogenBox_PlateE	B11	103.286	14.2351	100.192	10.3907	MMV688352	DENGUE		525.001	525.001	C29H25N6O2Cl			4.176	Clc1ccc(cc1)[C@@H]2[C@H](Oc3ccccc3)C(=O)N2CCn4cnc5c(NCc6ccccc6)ncnc45
341	PathogenBox_PlateE	C02	82.5912	13.7309	91.0946	9.1782	MMV676398	WOLBACHIA LF		360.427	360.427	C18H20N2O4S			2.8153	CCS(=O)(=O)N(Cc1occc1)Cc2cc3ccc(C)cc3nc2O
342	PathogenBox_PlateE	C03	80.7111	53.368	87.3054	11.5904	MMV676472	TUBERCULOSIS		424.9	424.9	C22H17N2O3ClS			5.1053	COc1cccc(OC)c1C(=O)Nc2ccc(Cl)c(c2)c3nc4ccccc4s3
343	PathogenBox_PlateE	C04	96.1102	26.5156	92.5986	5.31771	MMV671636	ONCHOCERCIASIS		447.359	447.359	C23H14NO3F5			5.4793	CC1=C(C(=O)c2c(F)cc(F)cc2N1)c3ccc(Oc4ccc(OC(F)(F)F)cc4)cc3
344	PathogenBox_PlateE	C05	84.7897	58.3922	96.3812	2.59515	MMV676599	CRYPTOSPORIDIOSIS		331.414	331.414	C20H21N5			3.3637	CC(C)(C)n1nc(Cc2cccc3ccccc23)c4c(N)ncnc14
345	PathogenBox_PlateE	C06	88.5308	14.3204	94.4767	4.69154	MMV689244	KINETOPLASTIDS		459.891	459.891	C24H21N3OClF3			4.9176	FC(F)(F)c1ccc(cc1)N2CCN(CC2)C(=O)[C@@H](c3ccc(Cl)cc3)c4cccnc4
346	PathogenBox_PlateE	C07	94.4549	26.1271	97.2008	4.56762	MMV688411	TOXOPLASMOSIS		359.428	359.428	C20H21N7			1.7914	Nc1ncnc2n(CC3CCNCC3)nc(-c3cnc4ccccc4c3)c12
347	PathogenBox_PlateE	C08	81.1866	6.59936	95.5359	5.14196	MMV687765	TUBERCULOSIS		462.974	426.514	C25H26N6O	Hydrochloride	1	3.4715	Cc1cnc(nc1Oc2ccc(cc2)n3ccnc3)N4CCN[C@@H](Cc5ccccc5)C4
348	PathogenBox_PlateE	C09	67.8586	24.8265	101.984	10.4146	MMV020165	MALARIA		379.382	379.382	C19H20N3O2F3			3.1517	CC(C)NCC(=O)Nc1cccc(c1)C(=O)Nc2cccc(c2)C(F)(F)F
349	PathogenBox_PlateE	C10	92.8687	7.44729	102.057	11.8763	MMV676524	TUBERCULOSIS		219.67	219.67	C11H10N3Cl			2.4692	Nc1cccnc1Nc2ccc(Cl)cc2
350	PathogenBox_PlateE	C11	85.8172	20.0948	98.1683	3.74465	MMV611037	TUBERCULOSIS		334.42	334.42	C14H14N4O2S2			3.3215	CCC(Sc1oc2ccccc2n1)C(=O)Nc3nnc(C)s3
351	PathogenBox_PlateE	D02	92.2509	5.8693	83.7419	4.18797	MMV688766	SCHISTOSOMIASIS		369.722	369.722	C17H11NO3ClF3			4.5719	COc1ccc(c(O)c1)c2onc(c2c3ccc(Cl)cc3)C(F)(F)F
352	PathogenBox_PlateE	D03	73.8893	9.01613	92.0673	4.00307	MMV200748	TUBERCULOSIS		374.283	374.283	C19H20NO2Br			4.2677	COc1ccc(cc1)C2(CCCC2)C(=O)Nc3ccc(Br)cc3
353	PathogenBox_PlateE	D04	85.1043	9.92462	97.2112	6.99262	MMV667494	MALARIA		494.03	494.03	C25H34N5OClF2			4.3904	FC1(F)CCN(CCCCNc2cc(c3cc(ccc3n2)Cl)C(=O)NCCN2CCCC2)CC1
354	PathogenBox_PlateE	D05	89.2882	10.2293	101.202	6.30636	MMV028694	MALARIA		332.367	332.367	C18H16N6O			2.1153	OCCc1ccc(Nc2nccc(n2)c3nnc4ccccn34)cc1
355	PathogenBox_PlateE	D06	100.406	22.0994	94.5766	7.82869	MMV001499	REFERENCE COMPOUNDS	Nifurtimox	287.294	287.294	C10H13N3O5S			-0.2513	CC1CS(=O)(=O)CCN1\N=C\c2oc(cc2)[N+](=O)[O-]
356	PathogenBox_PlateE	D07	85.0087	9.84005	94.3963	4.25107	MMV688345	TOXOPLASMOSIS		311.405	311.405	C16H17N5S			1.7171	Nc1nc(N)c2c3CCN(Cc4ccccc4)Cc3sc2n1
357	PathogenBox_PlateE	D08	84.3109	17.7248	92.2217	5.43536	MMV010545	MALARIA		410.456	410.456	C19H18N6O3S			0.7735	COc1ccc(cn1)c2cnc3ccc(NCc4ccc(cc4)S(=O)(=O)N)nn23
358	PathogenBox_PlateE	D09	69.297	53.0911	100.321	4.25766	MMV023227	MALARIA		277.371	277.371	C18H19N3			3.3237	Cc1nc([nH]c1C)c2cccc(NCc3ccccc3)c2
359	PathogenBox_PlateE	D10	87.0477	6.26658	98.1017	6.81201	MMV687700	TUBERCULOSIS		584.505	466.425	C17H18N6O8S	Acetate	2	-0.8449	Nc1ncnc2c1ncn2[C@@H]3O[C@H](COS(=O)(=O)NC(=O)c4ccccc4O)[C@@H](O)[C@H]3O
360	PathogenBox_PlateE	D11	78.3111	12.2315	96.8147	4.3943	MMV676384	TUBERCULOSIS		307.322	307.322	C18H14N3OF			3.712	Fc1ccccc1c2oc(NCCc3ccccc3)c(n2)C#N
361	PathogenBox_PlateE	E02	103.906	25.0155	92.4656	5.92179	MMV020289	MALARIA		361.459	361.459	C18H23N3O3S			3.117	Cc1ccc(NC(=O)c2cc(ccc2C)S(=O)(=O)NC(C)(C)C)nc1
362	PathogenBox_PlateE	E03	70.434	36.3799	96.992	7.78492	MMV002816	REFERENCE COMPOUNDS	Diethylcarbamazine	199.298	199.298	C10H21N3O			0.8076	CCN(CC)C(=O)N1CCN(C)CC1
363	PathogenBox_PlateE	E04	85.9559	15.1747	95.0673	5.39916	MMV634140	MALARIA		431.968	431.968	C22H30N5O2Cl			2.1784	Clc1ccc2nc(cc(c2c1)C(=O)NCCN1CCCC1)NCCN1CCOCC1
364	PathogenBox_PlateE	E05	67.4248	24.2898	106.719	4.7691	MMV030734	MALARIA		584.864	358.833	C17H19N6OCl	Trifluoroacetate	2	1.9474	CC(C)(CN)c1nc(c2ccc(Cl)c(O)c2)c([nH]1)c3ccnc(N)n3
365	PathogenBox_PlateE	E06	93.4054	12.5789	96.5405	3.96754	MMV689243	KINETOPLASTIDS		466.422	466.422	C23H20N4F6			4.2575	FC(F)(F)c1ccc(cc1)N(C2CCN(CC2)c3ccc(cn3)C(F)(F)F)c4cccnc4
366	PathogenBox_PlateE	E07	77.2219	66.3568	100.924	3.53261	MMV676358	MALARIA		324.564	324.564	C11H7N5BrCl			2.1886	Nc1ncc(Br)cc1c2nc3cc(Cl)cnc3[nH]2
367	PathogenBox_PlateE	E08	97.9019	15.5227	96.3391	3.8941	MMV687729	TUBERCULOSIS		400.418	400.418	C22H22N2O3F2			2.6774	OC[C@H]1CN(C(=O)O1)c2cc(F)c(C3=CCN(Cc4ccccc4)CC3)c(F)c2
368	PathogenBox_PlateE	E09	76.92	40.7188	99.881	8.72119	MMV407834	MALARIA		437.462	437.462	C22H26N3O3F3			3.3119	CCOc1ccccc1NC(C)C(=O)Nc2cc(ccc2N3CCOCC3)C(F)(F)F
369	PathogenBox_PlateE	E10	79.7185	5.42094	98.7248	5.34235	MMV687813	TUBERCULOSIS		467.465	467.465	C25H23N3O4F2			3.3845	Fc1cc(cc(F)c1C2=CCN(Cc3ccccc3)CC2)N4C[C@H](COc5ccon5)OC4=O
370	PathogenBox_PlateE	E11	87.3747	31.2332	105.115	14.8844	MMV153413	TUBERCULOSIS		422.328	422.328	C16H11N2O4F5S			3.1178	CCOC(=O)c1c(C)c(sc1NC(=O)c2c(F)c(F)c(F)c(F)c2F)C(=O)N
371	PathogenBox_PlateE	F02	83.5844	5.74429	96.4412	6.3869	MMV019551	MALARIA		354.4	354.4	C20H22N2O4			2.9614	CCC(NC(=O)c1ccccc1NC(=O)c2ccc(C)cc2)C(=O)OC
372	PathogenBox_PlateE	F03	73.6812	23.5074	97.4617	11.0364	MMV688552	SCHISTOSOMIASIS		393.386	393.386	C17H14N5OF3S			3.4154	CC(C(SC1=NC=CC=N1)=C2C)=NN2C(NC3=CC=CC(C(F)(F)F)=C3)=O
373	PathogenBox_PlateE	F04	97.6466	22.4013	92.4692	6.07986	MMV016838	MALARIA		418.299	418.299	C22H16N3OBr			4.9415	Cc1ccc(cc1)-c1cc(c2cc(ccc2n1)Br)C(=O)Nc1cccnc1
374	PathogenBox_PlateE	F05	87.8767	28.7915	98.4396	11.707	MMV676270	MALARIA		356.434	356.434	C21H25N2O2F			3.054	C[C@@H](N1CCCC[C@@H]1c2ccc(OCc3cccc(F)c3)cc2)C(=O)N
375	PathogenBox_PlateE	F06	91.2546	17.5127	97.5365	3.44672	MMV688755	TUBERCULOSIS		359.257	359.257	C14H12N3O5F3			2.811	[O-][N+](=O)c1cn2C[C@@H](COc2n1)OCc3ccc(OC(F)(F)F)cc3
376	PathogenBox_PlateE	F07	85.4036	24.3237	105.249	11.8522	MMV228911	TUBERCULOSIS		393.465	393.465	C21H19N3O3S			3.7547	COc1cccc(NC(=O)c2c3CCCc3sc2NC(=O)c4cccnc4)c1
377	PathogenBox_PlateE	F08	79.9057	0.666826	99.9324	2.43949	MMV272144	TUBERCULOSIS		254.268	254.268	C9H10N4O3S			-0.2677	COc1cccc(c1)n2nnnc2S(=O)(=O)C
378	PathogenBox_PlateE	F09	87.546	28.0005	96.0738	1.99897	MMV026313	MALARIA		237.262	237.262	C14H11N3O			1.9219	Nc1nccc2ccc(Oc3ccncc3)cc12
379	PathogenBox_PlateE	F10	102.891	26.1169	104.547	10.7337	MMV161996	TUBERCULOSIS		408.948	408.948	C20H25N2O3ClS			4.4139	CC(C)CNS(=O)(=O)c1ccc(CCC(=O)Nc2ccc(Cl)cc2C)cc1
380	PathogenBox_PlateE	F11	84.4235	31.1829	103.236	4.85751	MMV688543	DENGUE		442.632	442.632	C24H46N2O5			2.5494	CC(C)(C)C(=O)N(CCCCCCN1C[C@H](O)[C@@H](O)[C@H](O)[C@H]1CO)C2CCCCCC2
381	PathogenBox_PlateE	G02	87.9539	14.488	96.3998	6.54623	MMV146306	TUBERCULOSIS		364.489	364.489	C23H28N2O2			4.2713	CCC(C)NC(=O)c1ccc(NC(=O)C2(CCCC2)c3ccccc3)cc1
382	PathogenBox_PlateE	G03	78.646	11.3918	100.085	11.0054	MMV688557	TUBERCULOSIS		303.827	267.367	C12H13NO2S2	Hydrochloride	1	1.5596	NCC(c1cccs1)S(=O)(=O)c2ccccc2
383	PathogenBox_PlateE	G04	71.5985	4.26537	103.679	11.983	MMV021013	TUBERCULOSIS		294.402	294.402	C18H22N4			3.5484	C1CCC(CC1)Nc2cc(nc(n2)c3ccccn3)C4CC4
384	PathogenBox_PlateE	G05	79.5294	43.5418	100.95	8.85924	MMV392832	MALARIA		316.364	316.364	C19H16N4O			3.2592	COc1cccc(c1)c2cc3c(Nc4cccnc4)nccc3[nH]2
385	PathogenBox_PlateE	G06	90.1282	13.7573	99.7574	4.40523	MMV688754	KINETOPLASTIDS	Trifloxystrobin	408.371	408.371	C20H19N2O4F3			4.4694	CO\N=C(/C(=O)OC)\c1ccccc1CO\N=C(/C)\c2cccc(c2)C(F)(F)F
386	PathogenBox_PlateE	G07	80.2617	19.5753	96.3536	4.37856	MMV001561	KINETOPLASTIDS	Fluoxetine	309.331	309.331	C17H18NOF3			3.6241	CNCCC(Oc1ccc(cc1)C(F)(F)F)c2ccccc2
387	PathogenBox_PlateE	G08	73.5396	17.1758	100.163	8.17534	MMV658988	KINETOPLASTIDS		338.842	338.842	C19H19N4Cl			3.9294	CN(CCc1ccccc1)c2nc(nc(C)c2Cl)c3ccccn3
388	PathogenBox_PlateE	G09	85.9712	23.3388	102.802	6.8845	MMV084864	MALARIA		316.324	316.324	C17H12N6O			2.0217	O=C(Nc1cnc2ccccc2c1)c3cccc(c3)n4cnnn4
389	PathogenBox_PlateE	G10	92.2043	20.1759	96.9327	2.78957	MMV676492	LYMPHATIC FILARIASIS		350.642	350.642	C9H5N3OBrClS2			3.417	Sc1nnc(NC(=O)c2cc(Br)ccc2Cl)s1
390	PathogenBox_PlateE	G11	71.0027	40.9844	106.792	8.57169	MMV688415	KINETOPLASTIDS		433.543	433.543	C26H31N3O3			2.7144	CO[C@@H]1CN(C[C@H]1O)c2ccc(C#CC3(O)CN4CCC3CC4)c(Cc5ccccc5)n2
391	PathogenBox_PlateE	H02	80.1471	17.0654	90.1387	9.17045	MMV688330	TOXOPLASMOSIS		346.808	346.808	C18H19N2O3Cl			3.1506	CC(=O)N1CCN(CC1)c1ccc(Oc2ccc(Cl)cc2O)cc1
392	PathogenBox_PlateE	H03	94.093	20.9281	84.7196	9.79321	MMV687796	REFERENCE COMPOUNDS	Amikacin	781.763	585.603	C22H43N5O13	Sulfuric Acid	2	-8.5032	NCCC(O)C(=O)N[C@@H]1C[C@H](N)[C@@H](OC2O[C@H](CN)[C@@H](O)[C@H](O)[C@H]2O)[C@H](O)C1OC3O[C@H](CO)[C@@H](O)[C@H](N)[C@H]3O
393	PathogenBox_PlateE	H04	75.4698	19.2588	98.8845	7.85195	MMV688939	TUBERCULOSIS		302.373	302.373	C19H18N4			2.6049	Cc1ccc2nc(C)c(c3ccn(Cc4ccccc4)n3)n2c1
394	PathogenBox_PlateE	H05	28.2451	26.3294	32.6494	30.4715	MMV688978	REFERENCE COMPOUNDS	Auranofin	678.484	678.484	C20H34AuO9PS			1.4	CCP(=[Au]S[C@H]1O[C@@H](COC(=O)C)[C@H](OC(=O)C)[C@@H](OC(=O)C)[C@@H]1OC(=O)C)(CC)CC
395	PathogenBox_PlateE	H06	91.4577	8.68488	88.0781	5.68037	MMV688990	REFERENCE COMPOUNDS	Miltefosine	407.568	407.568	C21H46NO4P			0.1224	CCCCCCCCCCCCCCCCOP(=O)([O-])OCC[N+](C)(C)C
396	PathogenBox_PlateE	H07	65.1083	59.792	86.9924	17.834	MMV688273	KINETOPLASTIDS		394.829	394.829	C21H16N4OClF			4.6727	Nc1ccc2ncnc(Nc3ccc(OCc4cccc(F)c4)c(Cl)c3)c2c1
397	PathogenBox_PlateE	H08	84.401	9.93555	96.6686	1.81698	MMV393995	TUBERCULOSIS		204.233	204.233	C10H12N4O			1.1019	Cc1cc(O)nc(n1)n2nc(C)cc2C
398	PathogenBox_PlateE	H09	87.4753	24.2391	99.9775	2.95255	MMV1236379	KINETOPLASTIDS		232.239	232.239	C12H12N2O3			1.7765	CCOC(=O)c1noc(N)c1c2ccccc2
399	PathogenBox_PlateE	H10	93.6002	7.17405	103.35	4.20633	MMV688550	KINETOPLASTIDS		437.492	437.492	C23H27N5O4			2.6626	CCc1ccccc1n2c(C)cn3c4C(=O)N(C(C(C)C)C(=O)OC)C(=O)N(C)c4nc23
400	PathogenBox_PlateE	H11	84.5547	27.5536	105.394	6.90814	MMV495543	TUBERCULOSIS		276.358	276.358	C14H16N2O2S			3.7508	CC(C)(C)c1cnc(NC(=O)c2ccccc2O)s1
